# Supplementary material for: The Role of Oceanic Transform Faults in Seafloor Spreading: A Global Perspective From Seismic Anisotropy
Source: J Geophys Res Solid Earth. 2018 Feb 26;123(2):1736–51. doi: 10.1002/2017JB015176 (PMC5993317; doi:10.1002/2017JB015176)
Supplement: Supplementary file 2 — Data Set S1 [file JGRB-123-1736-s002.xlsx]

## Sheet: Stations Used
Station	Newtork	Lat (°)	Long (°)	Reference	Percentage SKS nulls	Percentage SKS nulls (%)	Start Date (datenum)	Station Misalignment Angle (°)	2nd Station Misalignment Angle (°)	Time Change (datenum)	3rd Station Misalignment Angle (°)	Time Change (datenum)	End Date (datenum)
ABPO	II	-19.018	47.229	Lynner & Long 2013; Paul & Eakin 2017	0.968085	96.8085	733136	-2					736357
AML	KN	42.13	73.69	Walpole et al., 2014	0.973306	97.3306	727442	2					736357
BBR	CI	34.2623	-116.921	Lynner & Long 2014; Foley & Long 2011; Long 2010	0.89071	89.071	731947	-1					736357
BGCA	GT	5.1764	18.4242	Lynner & Long 2013	0.895131	89.5131	728496	13					736357
BOSA	GT	-28.6141	25.2555	Lynner & Long 2013	0.946223	94.6223	727986	0					736357
BOZ	US	45.65	-111.63	Walpole et al., 2014	0.962871	96.2871	730436	1					736357
BW06	US	42.77	-109.56	Walpole et al., 2014	0.947566	94.7566	729150	30	-11	730771			736357
CAN	G	-35.3187	148.996	Lynner & Long 2014	0.900709	90.0709	726068	-1					736357
CBKS	US	38.81	-99.74	Walpole et al., 2014	0.983666	98.3666	728660	-3					736357
CBN	US	38.2	-77.37	Lynner & Long 2014	0.937126	93.7126	731596	-10	0	733281			736357
CCM	IU	38.06	-91.24	Walpole et al., 2014	0.956122	95.6122	726720	-3					736357
CRAG	AT	55.4689	-133.123	Lynner & Long 2014	0.917051	91.7051	732359	11					736357
CRZF	G	-46.431	51.8553	Lynner & Long 2013	0.969925	96.9925	725404	0					736357
CTAO	IU	-20.0882	146.255	Lynner & Long 2014	0.972603	97.2603	730034	5					736357
DAG	GE	76.7713	-18.655	Lynner & Long 2013	0.915323	91.5323	729997	-4					736357
DBIC	GT	6.67016	-4.85656	Lynner & Long 2013	0.882236	88.2236	728462	16					736357
DOT	AK	63.6482	-144.07	Lynner & Long 2014	0.98374	98.374	731869	-44	-1	733731			736357
ENH	IC	30.28	109.49	Lynner & Long 2014	0.940217	94.0217	729653	-1					734199
FOMA	G	-24.9757	46.9789	Paul & Eakin 2017	0.961832	96.1832	733652	-1					736357
FRB	CN	63.7469	-68.5451	Lynner & Long 2013	0.87269	87.269	728004	-2					736357
G20A	TA	45.22	-108.21	Walpole et al., 2014	0.95	95	733634	0					736357
GLA	CI	33.05	-114.83	Walpole et al., 2014	0.93763	93.763	728449	16	6	731541			736357
HGN	NL	50.764	5.9317	Lynner & Long 2013	0.901786	90.1786	731727	-3					736357
HYB	G	17.42	78.55	Lynner & Long 2014	0.964	96.4	726483	-2					736357
INK	CN	68.31	-133.53	Walpole et al., 2014	0.910633	91.0633	728933	-1					736357
JFWS	US	42.91	-90.25	Walpole et al., 2014	0.959459	95.9459	727941	-2					736357
KDAK	II	57.7828	-152.583	Lynner & Long 2014	0.965812	96.5812	729550	5					736357
KEV	IU	69.76	27	Walpole et al., 2014	0.939009	93.9009	728087	-7	-1	734201			736357
KIV	II	43.96	42.69	Walpole et al., 2014	0.931186	93.1186	726523	6					736357
KMI	IC	25.12	102.74	Lynner & Long 2014	0.966942	96.6942	729142	-1					736357
KSU1	US	39.1	-96.61	Walpole et al., 2014	0.961207	96.1207	731729	3	NaN	732501	-4	734500	736357
LBTB	GT	-25.0151	25.5967	Lynner & Long 2013	0.96861	96.861	728036	-2	-9	728791	3	734710	736357
LLLB	CN	50.61	-121.88	Lynner & Long 2015	0.914742	91.4742	730121	-3					736357
LSZ	IU	-15.2779	28.1882	Lynner & Long 2013	0.907095	90.7095	728983	-4					736357
LVA2	AZ	33.3516	-116.561	Lynner & Long 2014; Foley & Long 2011; Long 2010	0.967419	96.7419	728038	5					736357
MBO	G	14.392	-16.9555	Lynner & Long 2013	0.873239	87.3239	725366	6					736357
MONP	CI	32.8927	-116.422	Lynner & Long 2014; Foley & Long 2011; Long 2010	0.947368	94.7368	730600	5					736357
MPG	G	5.11011	-52.6445	Lynner & Long 2013	0.8125	81.25	734951	2					736357
NE75	NR	27.2933	-112.856	Lynner & Long 2014; Foley & Long 2011; Long 2010	0.910714	91.0714	731318	3					736357
NE80	NR	30.5	-112.32	Lynner & Long 2014; Foley & Long 2011; Long 2010	0.942149	94.2149	731521	0					736357
NHSC	US	33.11	-80.18	Lynner & Long 2014	0.947075	94.7075	730972	-7					736357
OBN	II	55.11	36.57	Walpole et al., 2014	0.92482	92.482	726526	-2					736357
PAF	G	-49.3499	70.2107	Lynner & Long 2013	0.994475	99.4475	724277	-4					736357
PVAQ	PM	37.4037	-7.7173	Lynner & Long 2013	0.93722	93.722	733095	35					736357
RER	G	-21.1712	55.7399	Lynner & Long 2013	0.962099	96.2099	725413	4					736357
RGN	GE	54.55	13.32	Walpole et al., 2014	0.958506	95.8506	728994	8					736357
RLMT	US	45.12	-109.27	Walpole et al., 2014	0.963134	96.3134	734300	0					736357
RSSD	IU	44.12	-104.04	Walpole et al., 2014	0.972185	97.2185	730387	-1					736357
SNAA	GE	-71.67	-2.84	Lynner & Long 2015	0.949275	94.9275	730404	-2					736357
SSE	IC	31.09	121.19	Lynner & Long 2014	0.965909	96.5909	729287	-9					736357
SUR	II	-32.38	20.81	Lynner & Long 2015	0.967864	96.7864	727136	0					734399
TIXI	IU	71.63	128.87	Walpole et al., 2014	0.965197	96.5197	728886	-11					736357
TSUM	IU	-19.2022	17.5838	Lynner & Long 2013	0.962891	96.2891	728975	0					736357
UNV	AK	53.8456	-166.504	Lynner & Long 2014	0.9	90	731322	12					736357
VSU	GE	58.462	26.7347	Lynner & Long 2013	0.973545	97.3545	731697	5					736357
WRAB	II	-19.9336	134.36	Lynner & Long 2014	0.92638	92.638	728380	-2					736357

## Sheet: Stations Discarded
Station	Newtork	Lat	Long	Reference
ASCN	II	-7.9327	-14.3601	Lynner & Long 2013
BBOO	AU	-32.8102	136.059	Undergrad project
BORG	II	64.7474	-21.3268	Lynner & Long 2013
CMSA	AU	-31.5375	145.692	Undergrad project
DGMT	US	48.47	-104.2	Walpole et al., 2014
DVT	CI	32.6591	-116.101	Lynner & Long 2014; Foley & Long 2011; Long 2010
FM04	ZD	-13.6039	-75.3542	Eakin et al., 2015
FM12	ZD	-12.703	-72.24	Eakin et al., 2015
FS04	ZD	-14.2053	-73.3446	Eakin et al., 2015
FS1A	ZD	-14.6452	-75.0606	Eakin et al., 2015
FS6A	ZD	-13.4927	-72.9327	Eakin et al., 2015
HID	BO	42.82	143.41	Long & van der Hilst 2005
HRO	BO	37.22	140.88	Long & van der Hilst 2005
ISI	BO	34.06	134.46	Long & van der Hilst 2005
ITHO	YF	37.18	21.93	Lynner & Long 2013
KYK	BO	30.37	130.41	Long & van der Hilst 2005
KZK	BO	37.3	138.52	Long & van der Hilst 2005
L24A	TA	42.04	-104.93	Walpole et al., 2014
LCO	IU	-29.011	-70.7004	Lynner & Long 2014
MIDW	IU	28.2156	-177.37	Lynner & Long 2014
NWAO	AU	-32.93	117.24	Lynner & Long 2014
PHL	CI	35.4077	-120.546	Lynner & Long 2014; Foley & Long 2011; Long 2010
RUE	GE	52.4759	13.78	Lynner & Long 2013
TAU	II	-42.9099	147.32	Lynner & Long 2013
TEIG	IU	20.23	-88.28	Lynner & Long 2014
TKO	BO	31.89	131.23	Long & van der Hilst 2005
TSA	BO	33.17	132.82	Long & van der Hilst 2005

## Sheet: Column Descriptions
Stations Used
1. Station Name
2. Network Code
3. Station Latitude
4. Station Longitude
5. Original SKS splitting study
6. From automated SKS splitting analysis, the percentage of measurements which were found to be null
7. Start date of the station
8. Station misalignment angle estimated from the SKS particle motion relative to the backazimuth
9. Second station misalignment angle if a change was detected at some point in time
10. Time of the change for column 9
11. Third station misalignment angle if another change was detected at some point in time
12. Time of the change for column 11
13. End date of the station
Stations Discarded
1. Station Name
2. Network Code
3. Station Latitude
4. Station Longitude
5. Original SKS splitting study
