# Supplementary material for: The Role of Oceanic Transform Faults in Seafloor Spreading: A Global Perspective From Seismic Anisotropy
Source: J Geophys Res Solid Earth. 2018 Feb 26;123(2):1736–51. doi: 10.1002/2017JB015176 (PMC5993317; doi:10.1002/2017JB015176)
Supplement: Supplementary file 3 — Data Set S2 [file JGRB-123-1736-s003.xlsx]

## Sheet: Nulls
Station	Event Longitude (°)	Event Latitude (°)	Event Depth (km)	Source Mechanism	Ray Azimuth (°)	Inclination (°)	Seafloor Age (Ma)	Seafloor Half-Spreading Rate (mm/yr)	Orientation of Relative Spreading (°)
'SNAA'	124.71	-49.04	10	'normal'	198.008	24.1809	0.00397515	14.258	11.3278
'SNAA'	-19.69	-0.67	10	'strike-slip'	174.494	20.3516	17.8452	137.376	80.1044
'SNAA'	-139.75	-58.31	10	'reverse'	162.801	25.6318	14.3951	9.20046	-62.2208
'SNAA'	53.35	-36.7	5.3	'reverse'	201.704	25.9532	5.734	11.7358	2.95143
'SNAA'	-139.72	-58.38	10	'reverse'	162.77	25.6464	14.7055	NaN	-62.2286
'SNAA'	-32.23	3.61	10	'normal'	170.91	19.0601	8.71601	18.2958	86.1345
'SNAA'	143.79	-54.72	10	'strike-slip'	192.779	24.6594	2.0052	NaN	-4.98078
'SNAA'	-166.67	-63.56	10	'strike-slip'	172.798	26.0742	0.763977	11.14	-46.2928
'SNAA'	-141.91	-56.56	10	'strike-slip'	164.06	25.236	3.80621	NaN	-61.914
'SNAA'	-125	-55.94	10	'strike-slip'	158.338	25.7205	18.1653	19.749	-69.8701
'SNAA'	-113.68	-20.89	10	'strike-slip'	162.404	19.3259	0.450535	NaN	-76.6824
'SNAA'	-139.23	-57.38	10	'strike-slip'	162.863	25.4817	13.4945	9.19549	-62.8364
'SNAA'	-97.26	-36.31	10	'strike-slip'	158.082	23.4775	0.305721	53.1281	-88.9066
'SNAA'	154.25	-61.47	10	'strike-slip'	189.812	25.7665	4.32107	NaN	-17.009
'SNAA'	-142.39	-56.41	10	'strike-slip'	164.272	25.1903	2.45333	13.4875	-61.7675
'SNAA'	-127.83	-55.03	10	'strike-slip'	159.574	25.4463	0.329146	22.961	-68.7847
'SNAA'	-135.66	-54.5	10	'strike-slip'	162.356	25.0494	2.35514	NaN	-65.363
'SNAA'	-135	-55	33	'strike-slip'	161.998	25.135	3.88758	9.97794	-65.5256
'SNAA'	77.75	-37.25	33	'strike-slip'	203.183	24.518	6.51284	36.7676	45.7134
'SNAA'	88.25	-41.75	33	'strike-slip'	203.822	24.7101	1.43549	42.8822	38.1399
'SNAA'	-124.75	-55.75	33	'strike-slip'	158.324	25.6725	6.29162	20.4872	-69.9873
'SNAA'	95.99	-45.77	10	'strike-slip'	204.038	25.0079	0.925009	36.3005	32.81
'SNAA'	-129	-55	33	'strike-slip'	159.97	25.3656	3.16086	20.1043	-68.235
'SNAA'	140.76	-53.85	10	'strike-slip'	193.721	24.5653	3.04927	NaN	-2.23352
'SNAA'	-14.87	-1.52	10	'strike-slip'	176.014	20.6341	12.3654	69.9376	77.959
'SNAA'	-30.24	0.74	10	'strike-slip'	171.363	19.7598	12.3002	NaN	85.212
'SNAA'	-128.82	-55.44	10	'strike-slip'	159.772	25.4836	13.8173	18.8689	-68.2253
'SNAA'	-129.5	-55.5	33	'strike-slip'	159.981	25.4473	12.3469	NaN	-67.8775
'SNAA'	-142.25	-57.25	33	'strike-slip'	164.017	25.3348	7.8381	NaN	-61.4651
'SNAA'	153.81	-60.52	26.2	'strike-slip'	189.842	25.5709	1.63743	NaN	-16.1159
'SNAA'	-13.39	-31	10	'normal'	174.972	26.6912	0.398102	NaN	78.2606
'SNAA'	-148.25	-58.25	33	'strike-slip'	166.067	25.3629	0.797953	NaN	-58.3323
'SNAA'	-129.57	-55.03	10	'strike-slip'	160.15	25.3702	3.81489	18.8494	-67.9611
'SNAA'	-13.93	-1.23	10	'strike-slip'	176.327	20.5808	3.87926	70.0041	77.4847
'SNAA'	123.4	-48.98	10	'normal'	198.382	24.225	2.0885	23.794	12.2868
'SNAA'	-13.34	-31.19	4	'normal'	174.976	26.7108	0.691572	47.4193	78.2134
'SNAA'	-143.18	-56.5	10	'strike-slip'	164.542	25.1835	4.6822	14.6151	-61.3752
'SNAA'	-124.3	-56.23	10	'strike-slip'	158.004	25.8039	22.1899	NaN	-70.13
'SNAA'	-150.98	-59.4	10	'strike-slip'	166.896	25.5358	1.51432	NaN	-56.5624
'SNAA'	-128.37	-55.14	10	'strike-slip'	159.718	25.4454	1.81069	20.8309	-68.4847
'SNAA'	-135.25	-54.8	10	'strike-slip'	162.137	25.1048	3.23147	NaN	-65.4513
'SNAA'	-139.16	-56.24	15	'strike-slip'	163.139	25.256	0.691116	9.02384	-63.2644
'SNAA'	-141.95	-56.7	10	'strike-slip'	164.041	25.2612	7.18351	13.3452	-61.8315
'SNAA'	-131.48	-54.97	10	'strike-slip'	160.807	25.2843	7.57617	NaN	-67.0981
'SNAA'	-167.34	-63.59	4	'strike-slip'	173.092	26.0767	0.240982	14.5533	-45.998
'SNAA'	146.59	-55.94	10	'strike-slip'	191.946	24.8279	4.31753	NaN	-7.79407
'SNAA'	-128.56	-55.35	10.3	'strike-slip'	159.714	25.4779	14.3289	18.6536	-68.3173
'SNAA'	-128.84	-55.28	10	'strike-slip'	159.829	25.454	13.8823	19.4523	-68.2507
'SNAA'	170.81	-63.25	0.5	'strike-slip'	182.819	25.9474	30.8438	NaN	-35.9323
'SNAA'	-125.25	-56.25	33	'strike-slip'	158.31	25.7462	22.3758	NaN	-69.6338
'SNAA'	-107.42	-34.65	12	'strike-slip'	159.77	22.5366	4.88513	NaN	-81.0089
'SNAA'	60.68	-30.05	3.1	'strike-slip'	200.536	24.268	2.18437	28.8549	-0.081162
'SNAA'	143.86	-54.59	10	'strike-slip'	192.731	24.6299	1.38558	NaN	-5.02836
'SNAA'	-112.54	-28.68	10	'strike-slip'	161.476	21.0146	0.246826	NaN	-77.543
'SNAA'	-127.54	-55.6	13.5	'strike-slip'	159.294	25.5489	17.1825	NaN	-68.7754
'SNAA'	-179.84	-65.44	10	'strike-slip'	178.614	26.3452	18.3917	16.0197	-37.8494
'SNAA'	114.18	-50.22	10	'strike-slip'	201.338	24.8816	0.85011	37.0674	19.1003
'SNAA'	148.08	-57.58	10	'strike-slip'	191.656	25.1144	2.93896	NaN	-9.75851
'SNAA'	-136.25	-54.75	10	'strike-slip'	162.495	25.0804	1.83259	NaN	-65.0085
'SNAA'	-135.75	-54.75	10	'strike-slip'	162.322	25.0972	2.51409	10.35	-65.2297
'SNAA'	154.23	-61.47	10	'strike-slip'	189.82	25.7668	4.27227	NaN	-16.915
'SNAA'	-114.5	-50.5	10	'strike-slip'	157.143	25.1951	4.97338	63.1996	-75.6681
'SNAA'	-114.67	-49.97	8.2	'strike-slip'	157.364	25.0986	4.15913	55.3904	-75.6406
'SNAA'	-129.25	-55.13	18	'strike-slip'	160.013	25.393	8.83315	NaN	-68.0725
'SNAA'	-17.34	0.04	8	'strike-slip'	175.259	20.2434	16.8272	136.387	78.9189
'SNAA'	164.9	-62.11	10	'strike-slip'	185.331	25.761	23.6695	NaN	-35.0359
'SNAA'	147.25	-56.38	10	'strike-slip'	191.77	24.9028	6.38525	NaN	-8.59051
'SNAA'	154.15	-61.29	12.3	'strike-slip'	189.825	25.7322	3.8197	NaN	-16.8303
'PAF'	-122.38	-56.17	10	'strike-slip'	188.497	19.884	7.17799	NaN	-71.0311
'PAF'	-125.67	-55.85	10	'strike-slip'	190.688	19.882	20.7214	NaN	-69.5416
'PAF'	-142.39	-56.41	10	'strike-slip'	201.813	20.5731	2.45333	13.4875	-61.7675
'PAF'	-135.87	-54.72	10	'strike-slip'	197.365	19.9509	2.32837	NaN	-65.2154
'BGCA'	66.63	-17.25	10	'strike-slip'	290.863	24.4116	8.75551	9.79434	59.6991
'BGCA'	74.48	-26.46	10	'reverse'	291.686	22.2882	6.12025	59.7978	43.89
'BGCA'	65.52	-18.05	10	'strike-slip'	292.075	24.5573	2.20421	75.0366	61.96
'BGCA'	-40.96	31.73	10	'normal'	102.5	22.5956	1.83702	18.8653	-76.8302
'BGCA'	82.5	0.89	10	'strike-slip'	275.323	22.0084	93.3461	39.1594	-50.3799
'BGCA'	-26.29	0.83	10	'strike-slip'	83.4898	25.9701	2.05762	41.0703	83.2228
'BGCA'	67.32	-9.15	10	'strike-slip'	284.437	24.7878	1.54265	49.6636	50.862
'BGCA'	-30.02	0.7	10	'strike-slip'	83.7101	25.2437	14.9536	NaN	85.1094
'BGCA'	22.03	-52.91	10	'reverse'	355.772	23.2723	2.11927	56.8923	26.838
'BGCA'	67.46	-9.14	10	'strike-slip'	284.379	24.7595	3.09504	49.4105	50.4195
'BGCA'	87.28	-4	10	'reverse'	277.061	20.879	64.039	60.6814	-9.35017
'BGCA'	-46.37	24.45	10	'normal'	95.9188	21.8372	1.77239	16.4612	-77.6752
'BGCA'	5.45	73.08	10	'normal'	166.081	21.1027	1.06798	NaN	-57.0114
'BGCA'	-46.58	16.57	10	'normal'	92.1279	21.9183	0.317246	16.3918	-85.3992
'BGCA'	25.01	-52.96	10	'strike-slip'	352.293	23.2167	7.9322	16.1912	24.3048
'BGCA'	65.77	-12.19	10	'strike-slip'	287.481	24.9169	0.248347	16.9028	56.6007
'BGCA'	-25.86	0.74	10	'strike-slip'	83.3553	26.0535	0.133019	31.0446	83.028
'BGCA'	-25.59	0.82	10	'strike-slip'	83.4085	26.1071	2.71179	NaN	82.8712
'BGCA'	39.28	-43.31	10	'strike-slip'	333.269	24.5366	8.45733	73.03	11.9888
'BGCA'	-43.44	28.75	10	'normal'	99.4889	22.2667	0.56741	19.4169	-77.202
'BGCA'	18.35	-52.61	10	'normal'	0.0873423	23.3389	0.871338	38.179	29.8853
'HYB'	7.24	76.21	24	'normal'	104.012	21.0178	0.536447	NaN	-53.6545
'HYB'	33.43	-46.28	10	'strike-slip'	44.2745	19.5198	26.7181	16.4759	16.5706
'HYB'	99.45	-47.99	10	'strike-slip'	338.469	21.1737	0.748324	27.5474	30.3611
'HYB'	65.55	-27.6	10	'normal'	17.1414	25.6002	0.957194	14.6921	-1.86337
'CRZF'	-16.19	-35.47	10	'strike-slip'	124.574	24.7597	6.09784	NaN	79.3636
'CRZF'	139.55	-50.58	10	'strike-slip'	237.504	23.9833	1.03643	NaN	-0.225715
'CRZF'	97.45	-13.8	10	'strike-slip'	219.914	24.9275	67.6165	34.2127	25.0487
'CRZF'	94.16	2.79	30	'reverse'	211.79	22.5082	52.6146	10.838	16.621
'CRZF'	147.57	-57.48	10	'strike-slip'	236.882	23.9297	10.85	NaN	-9.27993
'CRZF'	139.47	-52	10	'strike-slip'	238.411	24.1425	5.83261	NaN	-0.58459
'CRZF'	58.7	10.13	10	'strike-slip'	185.628	23.5283	13.7792	30.5614	28.9761
'CRZF'	146.3	-54.74	11	'strike-slip'	236.092	23.737	0.30492	NaN	-7.07783
'CRZF'	139.46	-50.47	10	'strike-slip'	237.486	23.9812	0.682666	NaN	-0.117211
'CAN'	96.24	-45.27	10	'strike-slip'	94.9311	26.7404	0.304182	36.2763	32.5663
'CAN'	-137.02	-54.36	10	'strike-slip'	258.897	24.3287	0.387755	8.53076	-64.8222
'CAN'	-142.75	-57.19	10	'strike-slip'	265.535	25.0676	6.78806	13.7346	-61.2794
'CAN'	-139.23	-57.38	10	'strike-slip'	262.888	24.6824	13.4945	9.19549	-62.8364
'CAN'	-135.87	-54.72	10	'strike-slip'	258.321	24.2054	2.32837	NaN	-65.2154
'CAN'	95.99	-45.73	10	'strike-slip'	94.5607	26.715	1.22448	36.2927	32.793
'CAN'	-123.27	-56.08	10	'strike-slip'	250.057	22.8472	10.4121	NaN	-70.6261
'CAN'	-142.29	-56.59	10	'strike-slip'	264.66	24.9968	6.44079	NaN	-61.7359
'CAN'	96.39	-45.46	10	'strike-slip'	94.6139	26.7626	1.38669	36.3072	32.4427
'CAN'	-112.11	-29.61	10	'strike-slip'	234.977	18.5634	0.504887	NaN	-77.7672
'SUR'	-21.99	-0.95	10	'strike-slip'	132.466	24.7286	22.835	NaN	81.2253
'BOSA'	-24.12	-1.39	10	'strike-slip'	124.905	24.06	38.351	26.4884	82.27
'BOSA'	99.45	-47.99	10	'strike-slip'	260.401	23.1001	0.748324	27.5474	30.3611
'BOSA'	57.81	11.92	10	'strike-slip'	217.241	24.6918	2.94949	NaN	26.8439
'BOSA'	66.25	-11.43	10	'normal'	239.582	26.5309	0.107267	24.1628	54.962
'BOSA'	149.53	-62.88	10	'strike-slip'	227.776	18.8881	34.3939	NaN	-13.0832
'BOSA'	78.36	-40.34	10	'strike-slip'	268.053	26.0152	1.25108	31.5754	46.1924
'BOSA'	-21.58	-60.93	10	'strike-slip'	65.4708	25.992	10.2922	NaN	87.8098
'BOSA'	78.49	-40.1	10	'strike-slip'	267.73	25.9924	1.93604	85.3741	46.0381
'BOSA'	-20.21	-60.79	10	'strike-slip'	64.1134	26.1241	1.9968	NaN	87.6605
'BOSA'	-17.8	-0.16	11	'strike-slip'	128.523	24.9528	13.4337	NaN	79.1695
'BOSA'	-21.07	-0.64	10	'strike-slip'	126.633	24.4791	6.58789	128.815	80.7633
'BOSA'	79.69	-41.65	10	'strike-slip'	268.515	25.8403	0.0519853	66.9343	45.4602
'LBTB'	-21.99	-0.95	10	'strike-slip'	121.666	24.5808	22.835	NaN	81.2253
'LBTB'	80.67	-41.33	20	'strike-slip'	271.935	25.3429	0.787561	73.7233	44.453
'LBTB'	80.13	-41.72	10	'strike-slip'	272.66	25.4349	1.18431	66.7069	45.104
'LBTB'	66.25	-11.43	10	'normal'	244.766	26.731	0.107267	24.1628	54.962
'LBTB'	78.49	-40.1	10	'strike-slip'	272.274	25.6847	1.93604	85.3741	46.0381
'LBTB'	-20.21	-60.79	10	'strike-slip'	62.0319	25.488	1.9968	NaN	87.6605
'LBTB'	-17.8	-0.16	11	'strike-slip'	124.068	25.2104	13.4337	NaN	79.1695
'LBTB'	80.51	-41.22	10	'strike-slip'	271.945	25.3756	2.45273	75.5306	44.5993
'LBTB'	-21.07	-0.64	10	'strike-slip'	122.25	24.7147	6.58789	128.815	80.7633
'LBTB'	-14.7	-58.17	10	'strike-slip'	58.1419	26.211	9.34969	56.1697	87.254
'LBTB'	-19.96	-60.84	10	'strike-slip'	61.72	25.4904	1.95735	NaN	87.6384
'LBTB'	79.69	-41.65	10	'strike-slip'	272.903	25.4851	0.0519853	66.9343	45.4602
'CTAO'	154.62	-62.52	33	'strike-slip'	348.403	26.3336	6.95504	NaN	-17.7137
'CTAO'	155.9	-62.71	10	'strike-slip'	346.694	26.2922	5.12674	NaN	-19.0362
'CTAO'	99.75	-47.8	10	'strike-slip'	69.9859	25.6569	1.28274	26.6638	30.0991
'CTAO'	106.82	-53	10	'normal'	58.0117	26.0001	13.9932	28.1508	24.919
'CTAO'	99.66	-47.9	1	'strike-slip'	69.9832	25.6466	1.46511	26.2295	30.1904
'TSUM'	57.81	11.92	10	'strike-slip'	232.337	24.873	2.94949	NaN	26.8439
'TSUM'	80.67	-41.33	20	'strike-slip'	272.402	23.4055	0.787561	73.7233	44.453
'TSUM'	-30.04	0.87	10	'strike-slip'	115.885	24.7778	0.785483	NaN	85.1003
'TSUM'	80.13	-41.72	10	'strike-slip'	273.023	23.4962	1.18431	66.7069	45.104
'TSUM'	66.25	-11.43	10	'normal'	254.34	25.4781	0.107267	24.1628	54.962
'TSUM'	-40.96	31.73	10	'normal'	123.782	19.4828	1.83702	18.8653	-76.8302
'TSUM'	-20.6	-0.77	10	'strike-slip'	118.646	26.5674	18.8019	NaN	80.5397
'TSUM'	-28.07	1.17	10	'strike-slip'	116.879	25.1017	11.5042	66.9999	84.112
'TSUM'	-7.61	-58.22	10	'strike-slip'	36.0053	26.2902	18.9348	43.0813	86.5611
'TSUM'	-30.27	0.71	10	'strike-slip'	115.684	24.7477	12.2444	86.0644	85.2634
'TSUM'	80.51	-41.22	10	'strike-slip'	272.44	23.4395	2.45273	75.5306	44.5993
'TSUM'	-22.1	-58.22	19	'strike-slip'	53.6001	25.246	40.0257	72.5394	88.0103
'TSUM'	66.69	-17.1	10	'strike-slip'	259.479	25.6405	2.11542	63.659	59.3967
'TSUM'	-21.07	-0.64	10	'strike-slip'	118.528	26.4777	6.58789	128.815	80.7633
'AML'	82.5	0.89	10	'strike-slip'	350.226	26.5115	93.3461	39.1594	-50.3799
'LSZ'	-21.99	-0.95	10	'strike-slip'	108.869	24.6387	22.835	NaN	81.2253
'LSZ'	-37.7	7.64	10	'strike-slip'	109.601	20.925	4.85536	72.3272	89.0408
'LSZ'	-21.19	-0.88	10	'strike-slip'	109.119	24.7872	21.039	NaN	80.8339
'LSZ'	-7.61	-58.22	10	'strike-slip'	46.9914	24.8494	18.9348	43.0813	86.5611
'LSZ'	-2.63	-55.65	10	'strike-slip'	42.7149	25.5967	1.18813	77.0603	86.3251
'LSZ'	-21.84	-1.02	13	'strike-slip'	108.853	24.6758	23.8188	NaN	81.1291
'LSZ'	-21.07	-0.64	10	'strike-slip'	109.335	24.7943	6.58789	128.815	80.7633
'LSZ'	91.06	-10.06	7.1	'reverse'	257.992	22.6003	52.0843	33.3333	16.927
'MPG'	-104.1	18.77	24	'reverse'	98.4242	24.539	NaN	NaN	74.1044
'MPG'	1.43	-54.62	10	'strike-slip'	303.213	19.7445	2.17199	83.2787	46.0766
'MPG'	-21.58	-60.93	10	'strike-slip'	326.919	20.6796	10.2922	NaN	87.8098
'MPG'	-24.62	37.31	14	'normal'	225.363	26.6792	45.9971	18.3493	76.8746
'MPG'	-16.69	-59.1	1	'strike-slip'	321.59	20.6903	1.14104	56.6839	87.3969
'MPG'	5.65	72.99	8.8	'normal'	240.752	19.3853	0.995446	NaN	-56.9412
'DBIC'	-16.19	-35.47	10	'strike-slip'	16.4819	26.2472	6.09784	NaN	79.3636
'DBIC'	-17.33	-35.27	10	'strike-slip'	18.1394	26.2285	9.09865	43.8373	79.858
'DBIC'	18.57	77.08	10	'strike-slip'	204.605	20.4167	NaN	NaN	-44.4532
'DBIC'	-82.77	5.69	9	'strike-slip'	84.4156	19.124	3.20177	14.3241	20.682
'DBIC'	-82.58	5.29	9.7	'strike-slip'	84.3399	19.158	2.02401	14.1256	20.1471
'DBIC'	-17.39	-35.36	10	'strike-slip'	18.1934	26.2052	9.53725	NaN	79.8996
'MBO'	-82.77	5.69	9	'strike-slip'	76.7545	21.7779	3.20177	14.3241	20.682
'MBO'	-72.45	75.35	19	'reverse'	120.384	21.2427	55.8635	NaN	70.4382
'KMI'	-173.23	66.99	20	'normal'	275.03	21.8898	NaN	66.8743	-27.7889
'KMI'	66.25	-11.43	10	'normal'	43.8576	24.7442	0.107267	24.1628	54.962
'KMI'	74.48	-26.46	10	'reverse'	30.2398	23.2314	6.12025	59.7978	43.89
'KMI'	58.7	10.13	10	'strike-slip'	64.2626	26.0729	13.7792	30.5614	28.9761
'KMI'	106.82	-53	10	'normal'	356.227	18.9393	13.9932	28.1508	24.919
'KMI'	99.66	-47.9	1	'strike-slip'	2.91484	20.0787	1.46511	26.2295	30.1904
'NE75'	-38.72	8.09	10	'strike-slip'	296.155	20.2586	3.39092	69.9145	89.6025
'ENH'	78.36	-40.34	10	'strike-slip'	27.358	19.3682	1.25108	31.5754	46.1924
'ENH'	78.93	-36.52	10	'strike-slip'	27.3809	20.1579	2.02919	84.1223	44.4411
'MONP'	-108.84	-35.05	10	'strike-slip'	353.152	21.1128	1.98756	NaN	-79.9467
'GLA'	-98.22	-36.24	10	'strike-slip'	345.321	20.5272	0.989269	NaN	-88.2033
'GLA'	-97.32	-36.21	10	'strike-slip'	344.547	20.4943	0.878731	52.8242	-88.9062
'GLA'	-85.31	1.55	10	'strike-slip'	321.832	26.5228	0.05077	18.1539	12.3576
'GLA'	-38.72	8.09	10	'strike-slip'	302.161	19.8793	3.39092	69.9145	89.6025
'GLA'	-85.17	1.39	6	'strike-slip'	321.824	26.484	1.00006	11.7157	12.0606
'GLA'	5.65	72.99	8.8	'normal'	308.085	21.4778	0.995446	NaN	-56.9412
'GLA'	-96.69	-36.3	13.8	'strike-slip'	344.017	20.4414	0.868999	54.7476	-89.3752
'NHSC'	-108.84	-35.05	10	'strike-slip'	24.8035	20.0404	1.98756	NaN	-79.9467
'NHSC'	-97.4	-36.76	10	'strike-slip'	15.1405	20.376	1.96997	NaN	-88.8309
'NHSC'	-41.9	10.67	9	'strike-slip'	308.655	26.5776	5.32711	75.4304	-88.532
'NHSC'	-72.45	75.35	19	'reverse'	189.618	26.4275	55.8635	NaN	70.4382
'NHSC'	-42.62	10.73	10	'strike-slip'	308.972	26.6934	10.3342	22.8007	-88.1217
'LVA2'	-38.72	8.09	10	'strike-slip'	302.467	19.5544	3.39092	69.9145	89.6025
'LVA2'	5.65	72.99	8.8	'normal'	309.693	21.4537	0.995446	NaN	-56.9412
'BBR'	-108.84	-35.05	10	'strike-slip'	352.886	20.805	1.98756	NaN	-79.9467
'BBR'	5.65	72.99	8.8	'normal'	310.275	21.6211	0.995446	NaN	-56.9412
'PVAQ'	-30.27	0.71	10	'strike-slip'	26.9867	26.4775	12.2444	86.0644	85.2634
'PVAQ'	-72.45	75.35	19	'reverse'	103.647	25.4177	55.8635	NaN	70.4382
'PVAQ'	57.56	11.75	10	'strike-slip'	306.145	22.1759	7.94793	NaN	27.1096
'CCM'	-97.53	-36.43	10	'strike-slip'	5.13065	19.7151	1.36646	52.9247	-88.751
'CCM'	-45.36	23.75	10	'strike-slip'	301.289	26.6233	7.97512	15.5923	-77.7466
'CCM'	7.24	76.21	24	'normal'	288.443	23.8739	0.536447	NaN	-53.6545
'CCM'	-41.71	10.62	33	'strike-slip'	310.509	24.5239	4.97587	75.1785	-88.6512
'CCM'	-42.25	10.8	10	'strike-slip'	310.573	24.6558	4.06557	75.3676	-88.2952
'CCM'	-102.51	-35.96	10	'strike-slip'	9.17743	19.707	10.2469	63.8093	-84.8483
'CCM'	-97.71	-36.24	10	'strike-slip'	5.28174	19.7552	0.497629	52.0562	-88.5937
'CCM'	-107.98	-34.75	10	'strike-slip'	13.6154	19.7746	0.88831	NaN	-80.5499
'CCM'	-97.32	-36.21	10	'strike-slip'	4.96517	19.7669	0.878731	52.8242	-88.9062
'CCM'	-97.26	-36.31	10	'strike-slip'	4.91396	19.7469	0.305721	53.1281	-88.9066
'CCM'	-41.9	10.67	9	'strike-slip'	310.539	24.5844	5.32711	75.4304	-88.532
'CCM'	-96.69	-36.3	13.8	'strike-slip'	4.4502	19.7546	0.868999	54.7476	-89.3752
'CCM'	-45.65	23.76	10	'strike-slip'	301.319	26.6722	5.57585	27.3683	-77.7454
'CBKS'	-106.04	-4.62	10	'strike-slip'	7.09398	26.1712	0.373178	9.67871	-79.867
'CBKS'	-104.83	-4.52	10	'strike-slip'	5.75507	26.2219	0.820064	7.76895	-80.5941
'CBKS'	-112.11	-29.61	10	'strike-slip'	10.2736	20.8789	0.504887	NaN	-77.7672
'CBKS'	-96.69	-36.3	13.8	'strike-slip'	357.542	19.612	0.868999	54.7476	-89.3752
'CBN'	-41.9	10.67	9	'strike-slip'	317.012	26.5166	5.32711	75.4304	-88.532
'CBN'	-107.45	-36.62	10	'strike-slip'	23.5901	18.5752	6.39676	NaN	-81.0011
'CBN'	-38.72	8.09	10	'strike-slip'	316.975	25.7522	3.39092	69.9145	89.6025
'CBN'	-112.27	-29.14	10	'strike-slip'	27.7669	19.6919	0.3756	NaN	-77.6548
'CBN'	-42.62	10.73	10	'strike-slip'	317.415	26.6142	10.3342	22.8007	-88.1217
'KSU1'	-96.69	-36.3	13.8	'strike-slip'	0.0641553	19.5587	0.868999	54.7476	-89.3752
'BW06'	-37.7	7.64	10	'strike-slip'	312.652	20.4141	4.85536	72.3272	89.0408
'BW06'	99.39	84.95	10	'normal'	26.9251	24.6081	1.32586	19.2204	46.944
'BW06'	-112.27	-29.14	10	'strike-slip'	2.09199	20.3209	0.3756	NaN	-77.6548
'BW06'	-112.11	-29.61	10	'strike-slip'	1.96338	20.2175	0.504887	NaN	-77.7672
'BW06'	-31.92	52.67	13.8	'strike-slip'	291.802	24.8323	19.4838	NaN	-83.7218
'JFWS'	-40.96	31.73	10	'normal'	300.563	26.8414	1.83702	18.8653	-76.8302
'JFWS'	-109.65	-34.6	10	'strike-slip'	14.3247	18.6432	2.94314	NaN	-79.234
'JFWS'	5.65	72.99	8.8	'normal'	290.416	24.74	0.995446	NaN	-56.9412
'JFWS'	-45.65	23.76	10	'strike-slip'	308.769	26.654	5.57585	27.3683	-77.7454
'KIV'	66.63	-17.25	10	'strike-slip'	341.2	21.8219	8.75551	9.79434	59.6991
'RSSD'	-108.25	-9.02	10	'strike-slip'	3.76996	24.2808	0.0245356	NaN	-78.8939
'RSSD'	-45.65	23.76	10	'strike-slip'	308.457	24.6885	5.57585	27.3683	-77.7454
'RLMT'	-35.92	35.32	10	'strike-slip'	304.306	23.9392	3.71019	45.4083	-76.3575
'G20A'	-108.25	-9.02	10	'strike-slip'	0.0347214	24.0785	0.0245356	NaN	-78.8939
'BOZ'	99.39	84.95	10	'normal'	28.638	25.2103	1.32586	19.2204	46.944
'BOZ'	5.65	72.99	8.8	'normal'	309.687	24.1651	0.995446	NaN	-56.9412
'LLLB'	-106.04	-4.62	10	'strike-slip'	348.065	23.5291	0.373178	9.67871	-79.867
'LLLB'	99.39	84.95	10	'normal'	37.6202	26.2805	1.32586	19.2204	46.944
'LLLB'	-38.72	8.09	10	'strike-slip'	320.136	18.6648	3.39092	69.9145	89.6025
'LLLB'	-108.25	-9.02	10	'strike-slip'	350.135	22.7092	0.0245356	NaN	-78.8939
'HGN'	-43.92	10.48	10	'strike-slip'	35.1188	23.4673	20.9192	73.7713	-87.3686
'HGN'	-39.25	8.04	10	'strike-slip'	32.4888	23.5813	8.36183	72.2264	89.9433
'HGN'	-127.28	43.78	10	'strike-slip'	28.2246	19.1848	4.01535	NaN	-68.7988
'HGN'	-13.93	-1.23	10	'strike-slip'	15.2703	23.9917	3.87926	70.0041	77.4847
'HGN'	-46.1	23.86	14	'strike-slip'	42.1474	25.3536	1.9053	26.4854	-77.7345
'HGN'	-45.65	23.76	10	'strike-slip'	41.9924	25.3958	5.57585	27.3683	-77.7454
'UNV'	-112.12	28.16	14	'strike-slip'	318.897	25.5769	0.556068	NaN	-47.6063
'UNV'	5.65	72.99	8.8	'normal'	354.216	24.3321	0.995446	NaN	-56.9412
'RGN'	-15.65	-1.32	10	'strike-slip'	18.781	22.7176	1.33894	69.4469	78.3019
'RGN'	-130.08	44.51	10	'strike-slip'	20.8626	19.3932	0.259532	NaN	-71.3112
'RGN'	-15.58	-1.59	10	'strike-slip'	18.694	22.6661	16.5349	NaN	78.2832
'OBN'	-13.96	-1.01	10	'strike-slip'	28.1126	20.8375	9.07529	NaN	77.5103
'OBN'	-14.27	-1.28	10	'strike-slip'	28.1726	20.7525	6.31527	69.9865	77.6722
'OBN'	57.81	11.92	10	'strike-slip'	343.34	25.6935	2.94949	NaN	26.8439
'OBN'	58.07	12.43	10	'strike-slip'	343.018	25.7753	3.05538	28.079	25.9132
'OBN'	-24.62	37.31	14	'normal'	45.9222	26.0854	45.9971	18.3493	76.8746
'OBN'	-24.49	37.31	8	'normal'	45.9271	26.1067	46.1585	37.7435	77.1943
'OBN'	66.69	-17.1	10	'strike-slip'	342.838	19.3008	2.11542	63.659	59.3967
'INK'	-103.94	10.34	67.1	'strike-slip'	347.971	22.5941	0.50212	NaN	81.6438
'INK'	-109.16	24.69	10	'strike-slip'	347.771	25.7422	0.344336	NaN	-52.6946
'KEV'	-28.63	38.65	10	'strike-slip'	25.0574	26.4374	13.7893	24.2625	66.4674
'KEV'	-127.26	43.65	10	'strike-slip'	9.53994	21.8169	3.55748	NaN	-68.7892
'KEV'	-24.62	37.31	14	'normal'	23.7595	26.4505	45.9971	18.3493	76.8746
'KEV'	-24.49	37.31	8	'normal'	23.7343	26.4631	46.1585	37.7435	77.1943
'KEV'	-127.28	43.78	10	'strike-slip'	9.54284	21.8479	4.01535	NaN	-68.7988
'KEV'	92.75	4.26	9.8	'reverse'	341.172	19.0295	60.1434	22.1309	15.7541
'TIXI'	-33.68	52.72	10	'strike-slip'	6.62188	23.9162	9.0689	NaN	-84.6372
'TIXI'	-40.96	31.73	10	'normal'	3.28218	19.3444	1.83702	18.8653	-76.8302
'TIXI'	-110.59	26.56	10	'strike-slip'	343.57	19.9465	1.14344	NaN	-50.0514
'TIXI'	92.9	2.54	35	'strike-slip'	11.1774	20.1297	57.8874	61.5518	17.0478
'TIXI'	-35.92	35.32	10	'strike-slip'	4.97324	20.1991	3.71019	45.4083	-76.3575
'TIXI'	57.56	11.75	10	'strike-slip'	18.1889	20.0855	7.94793	NaN	27.1096
'CRAG'	-105.5	17.61	10	'strike-slip'	337.46	26.2816	0.309057	NaN	82.5069
'CRAG'	-46.1	23.86	14	'strike-slip'	322.641	20.9845	1.9053	26.4854	-77.7345
'KDAK'	-107.3	18.78	20	'strike-slip'	330.885	24.7197	14.4946	NaN	86.6363
'KDAK'	-112.12	28.16	14	'strike-slip'	328.036	26.7147	0.556068	NaN	-47.6063
'KDAK'	-107.35	18.82	10	'strike-slip'	330.887	24.7264	14.7727	NaN	86.8944
'KDAK'	-109.22	19.89	5	'strike-slip'	331.121	25.106	7.85604	NaN	-88.3479
'KDAK'	-107.44	18.85	10	'strike-slip'	330.906	24.7418	14.8059	NaN	86.8776
'VSU'	-127.28	43.78	10	'strike-slip'	13.6922	19.5369	4.01535	NaN	-68.7988
'VSU'	-35.92	35.32	10	'strike-slip'	39.8577	25.6589	3.71019	45.4083	-76.3575
'FRB'	-14.27	-1.28	10	'strike-slip'	338.3	19.3829	6.31527	69.9865	77.6722
'FRB'	-105.7	-4.37	10	'strike-slip'	16.1744	19.9739	0.383637	NaN	-80.0316
'FRB'	-104.47	-4.07	10	'strike-slip'	15.7535	20.1064	0.20518	NaN	-80.7438
'FRB'	-85.31	1.55	10	'strike-slip'	8.20318	22.1593	0.05077	18.1539	12.3576
'FRB'	-104.83	-4.52	10	'strike-slip'	15.8478	19.9923	0.820064	7.76895	-80.5941
'FRB'	-106	-4.55	10	'strike-slip'	16.2671	19.9165	0.373178	9.67871	-79.867
'DAG'	-127.26	43.65	10	'strike-slip'	16.0319	24.5963	3.55748	NaN	-68.7892
'DAG'	-130.08	44.51	10	'strike-slip'	15.8002	24.6519	0.259532	NaN	-71.3112
'DAG'	-104.45	18.82	33	'reverse'	13.9904	20.5749	NaN	NaN	74.0727
'DAG'	-110.59	26.56	10	'strike-slip'	14.6613	21.9089	1.14344	NaN	-50.0514
'DAG'	-35.73	35.28	10	'strike-slip'	5.74107	26.4735	3.87995	46.4593	-76.3641
'DAG'	-107.35	18.82	10	'strike-slip'	13.9685	20.4426	14.7727	NaN	86.8944
'DAG'	-107.44	18.85	10	'strike-slip'	13.9697	20.4443	14.8059	NaN	86.8776
'DOT'	-109.19	20.35	10	'strike-slip'	340.417	25.1007	5.37781	NaN	-88.299
'DOT'	-85.17	1.39	6	'strike-slip'	336.881	19.5491	1.00006	11.7157	12.0606
'DOT'	-103.82	3.27	10	'reverse'	341.858	21.371	2.75	NaN	83.0803
'DOT'	-6.78	70.96	9.5	'strike-slip'	333.377	26.4714	12.8226	NaN	-66.1505
'DOT'	-109.7	25.12	9.9	'strike-slip'	339.088	26.0223	0.169881	NaN	-52.0137
'DOT'	-104.42	-4.11	35.7	'strike-slip'	342.858	19.8679	0.315189	6.80196	-80.8059
'DOT'	-110.16	25.92	10.1	'strike-slip'	338.994	26.1958	0.104587	NaN	-50.9623
'DOT'	-25.01	37.65	10	'normal'	335.238	21.2123	42.4239	15.3112	75.9253
'DOT'	3.16	36.85	10	'reverse'	345.675	19.3898	NaN	47.4753	-30.9912
'DOT'	-109.38	25.16	10	'strike-slip'	338.935	26.0084	1.0215	NaN	-52.113
'DOT'	-3.6	35.74	10	'strike-slip'	343.055	19.4737	NaN	17.6561	-40.113
'WRAB'	154.71	-61.62	10	'strike-slip'	331.945	26.1313	4.57123	NaN	-17.4283
'WRAB'	164.88	-62.72	10	'strike-slip'	319.728	25.4407	7.46645	NaN	-34.1609
'WRAB'	-125.67	-55.85	10	'strike-slip'	250.599	18.7583	20.7214	NaN	-69.5416
'WRAB'	-129.48	-55.37	10	'strike-slip'	253.506	19.1846	12.1033	NaN	-67.9035
'WRAB'	-155.49	19.25	10.9	'reverse'	244.218	18.7309	91.5632	NaN	84.2946
'WRAB'	172.74	-63.62	10	'strike-slip'	311.075	24.8	30.6839	NaN	-36.4128
'WRAB'	78.36	-40.34	10	'strike-slip'	84.1081	24.6301	1.25108	31.5754	46.1924
'WRAB'	-129	-55.21	10	'strike-slip'	253.095	19.1163	11.9791	19.5872	-68.1844
'WRAB'	53.35	-36.7	5.3	'reverse'	101.301	20.4806	5.734	11.7358	2.95143
'WRAB'	-125	-55.94	10	'strike-slip'	250.084	18.6871	18.1653	19.749	-69.8701
'WRAB'	78.49	-40.1	10	'strike-slip'	84.2059	24.6565	1.93604	85.3741	46.0381
'WRAB'	169.92	-63.34	10	'strike-slip'	314.137	25.0336	27.2042	NaN	-35.5219
'WRAB'	-129.21	-55.17	10	'strike-slip'	253.251	19.1407	12.3481	19.1214	-68.0927
'WRAB'	-124.3	-56.23	10	'strike-slip'	249.579	18.6235	22.1899	NaN	-70.13
'WRAB'	153.88	-61.2	10	'strike-slip'	332.838	26.2453	3.41314	NaN	-16.5066
'WRAB'	164.3	-62.47	10	'strike-slip'	320.283	25.4978	7.7673	NaN	-34.2015
'WRAB'	-124.75	-55.75	33	'strike-slip'	249.853	18.622	6.29162	20.4872	-69.9873
'WRAB'	155.07	-62.31	32.8	'strike-slip'	331.807	25.973	6.66835	NaN	-18.1041
'WRAB'	45.3	-40.44	11.1	'normal'	104.864	19.3143	1.61086	60.9969	7.82467
'WRAB'	-179.72	-65.67	13.3	'reverse'	303.996	24.0119	24.1586	13.1949	-37.5366
'WRAB'	65.89	-13.81	10	'strike-slip'	105.877	21.738	2.63701	71.0532	57.936
'WRAB'	-132.11	-54.3	12.1	'strike-slip'	255.312	19.4484	12.3141	NaN	-67.0159
'WRAB'	169.15	-63.29	10	'strike-slip'	315.002	25.0964	23.6839	NaN	-35.2035
'LBTB'	-13.25	-0.94	10	'strike-slip'	125.885	26.0301	11.753	69.8604	77.1901
'LBTB'	-18.14	-59.14	33	'strike-slip'	61.1485	25.7963	13.3099	57.0642	87.5426
'LBTB'	-12.62	-7.22	0	'strike-slip'	120.485	26.7689	3.45828	NaN	77.4036
'LBTB'	80.42	-41.52	10	'strike-slip'	272.278	25.3849	1.02017	32.4389	44.7781
'LBTB'	-19.94	-60.45	10	'strike-slip'	62.017	25.5325	2.80736	57.508	87.6466
'LBTB'	57.12	9.73	10	'reverse'	220.882	25.6748	0.68196	32.4828	30.5658
'LBTB'	-17.22	-59.29	10	'strike-slip'	60.0024	25.8854	3.78473	20.7565	87.4357
'LBTB'	73.88	-27.88	10	'normal'	262.272	26.3101	0.0941836	38.1134	45.1831
'LBTB'	53.81	14.43	10	'strike-slip'	215.147	25.3378	0.200358	13.8196	23.633
'LBTB'	-11.39	-58.18	10	'strike-slip'	54.2761	26.4754	4.41387	35.5525	86.9274
'LBTB'	94.47	2.78	30	'reverse'	242.598	20.2521	52.6126	23.303	16.5744
'LBTB'	78.56	-40.13	10	'strike-slip'	272.255	25.6746	2.13382	31.5909	45.9482
'LBTB'	-13.95	-1.17	10	'strike-slip'	125.298	25.9436	2.97168	NaN	77.5292
'LBTB'	-44.83	13.35	10	'normal'	119.421	18.8554	0.774725	16.4865	-86.7117
'LBTB'	57.82	9.8	10	'normal'	221.447	25.5729	1.18005	NaN	29.9591
'LBTB'	120.59	-50.01	3	'normal'	249.798	19.8476	3.71299	36.643	14.2686
'LBTB'	61.42	5.63	10	'normal'	227.098	25.6728	0.523701	NaN	33.0096
'LBTB'	94.56	2.71	23.3	'reverse'	242.635	20.247	52.3659	11.0396	16.627
'LBTB'	89.57	1.76	10	'strike-slip'	241.896	21.3026	63.9806	16.8355	-30.7306
'LBTB'	92.46	0.75	11.5	'strike-slip'	242.843	20.8563	55.6658	22.4149	18.3386
'LBTB'	61.35	5.7	10	'normal'	226.997	25.6734	0.145294	NaN	32.8958
'LBTB'	80.25	-41.67	10	'strike-slip'	272.531	25.414	2.41332	66.3947	44.9264
'TSUM'	-44.97	13.23	10	'normal'	116.606	20.8282	0.610951	16.4776	-86.6009
'TSUM'	-27.03	0.81	10	'strike-slip'	117.03	25.3308	2.79501	NaN	83.5759
'TSUM'	67.46	-9.14	10	'strike-slip'	252.473	25.0991	3.09504	49.4105	50.4195
'TSUM'	65.77	-12.19	10	'strike-slip'	255.004	25.5946	0.248347	16.9028	56.6007
'TSUM'	-25.86	0.74	10	'strike-slip'	117.478	25.5399	0.133019	31.0446	83.028
'TSUM'	78.42	-38.76	10	'strike-slip'	272.197	23.7947	6.22593	37.8226	45.6985
'TSUM'	-44.5	27.04	10	'normal'	120.623	19.4647	0.409355	32.7355	-77.4125
'TSUM'	-20.72	-0.68	10	'strike-slip'	118.671	26.5404	14.7129	139.926	80.5797
'TSUM'	-26.4	0.46	10	'strike-slip'	117.013	25.4824	3.03097	NaN	83.2913
'TSUM'	66.72	-14.81	10	'normal'	257.369	25.5408	0.73461	61.9846	57.5382
'TSUM'	80.64	-41.19	10	'strike-slip'	272.333	23.42	2.10415	32.8644	44.511
'TSUM'	67.1	-9.23	10	'strike-slip'	252.512	25.1833	7.2321	49.9695	51.1867
'TSUM'	-32.94	5.59	9.9	'normal'	117.892	23.8056	0.255892	79.9886	86.4308
'TSUM'	92.46	0.75	11.5	'strike-slip'	249.984	19.4346	55.6658	22.4149	18.3386
'TSUM'	68.33	-5.64	10	'strike-slip'	249.832	24.7202	1.69181	36.0155	38.5334
'MPG'	-16.14	-35.19	10	'strike-slip'	312.036	24.3555	4.05846	44.8956	79.3288
'MPG'	-104.15	8.25	10	'strike-slip'	90.0597	24.7117	1.22753	NaN	82.669
'BGCA'	67.32	-9.15	10	'strike-slip'	284.437	24.7878	1.54265	49.6636	50.862
'BGCA'	22.03	-52.91	10	'reverse'	355.772	23.2723	2.11927	56.8923	26.838
'BGCA'	67.46	-9.14	10	'strike-slip'	284.379	24.7595	3.09504	49.4105	50.4195
'BGCA'	25.01	-52.96	10	'strike-slip'	352.293	23.2167	7.9322	16.1912	24.3048
'BGCA'	65.77	-12.19	10	'strike-slip'	287.481	24.9169	0.248347	16.9028	56.6007
'BGCA'	-25.59	0.82	10	'strike-slip'	83.4085	26.1071	2.71179	NaN	82.8712
'BGCA'	18.35	-52.61	10	'normal'	0.0873423	23.3389	0.871338	38.179	29.8853
'DBIC'	-82.64	5.37	10	'strike-slip'	84.3537	19.1461	2.08467	14.18	20.3183
'DBIC'	-17.57	64.78	10	'reverse'	165.195	23.1294	17.4114	NaN	-74.5812
'DBIC'	-44.97	13.23	10	'normal'	95.4247	26.8681	0.610951	16.4776	-86.6009
'DBIC'	-46.84	-53.04	10	'reverse'	45.1991	20.8657	NaN	NaN	-89.4123
'DBIC'	-82.65	5.68	10	'strike-slip'	84.4226	19.1507	3.02043	NaN	20.7555
'DBIC'	-43.61	28.82	10	'normal'	113.599	26.3733	1.15761	21.9155	-77.2005
'DBIC'	-82.55	5.35	10	'strike-slip'	84.3556	19.1656	2.08467	14.18	20.3183
'DBIC'	-45	25.92	10	'normal'	109.552	26.3583	0.35483	15.0453	-77.533
'DBIC'	-42.59	30.13	10	'strike-slip'	115.8	26.4234	1.80287	19.0389	-77.0382
'DBIC'	-45.11	22.69	10	'normal'	106.1	26.5278	0.784892	31.0136	-77.852
'DBIC'	-16.6	-35.46	10	'strike-slip'	17.0596	26.2283	3.38926	NaN	79.541
'DBIC'	-27.29	47	2	'normal'	147.38	26.0115	0.11169	19.958	-81.7475
'DBIC'	-15.94	-33.2	13	'reverse'	16.8379	26.6579	7.766	46.2782	79.2962
'DBIC'	-17.47	-35.27	9.9	'strike-slip'	18.3343	26.2205	9.88841	43.582	79.947
'DBIC'	-17.02	-35.24	9.9	'strike-slip'	17.7164	26.2517	7.70673	NaN	79.7276
'DBIC'	41.75	13.75	10	'normal'	266.087	25.682	NaN	25.6521	34.1415
'DBIC'	-16.14	-35.19	10	'strike-slip'	16.4958	26.2874	4.05846	44.8956	79.3288
'DBIC'	-17.54	64.57	5	'normal'	165.197	23.178	21.1365	NaN	-74.5662
'DBIC'	-17.19	64.56	10	'normal'	165.601	23.1836	22.2927	NaN	-74.394
'DBIC'	-17.02	64.51	10	'normal'	165.79	23.1954	23.942	NaN	-74.3008
'CCM'	-116.17	-25.42	10	'strike-slip'	21.0288	21.2636	0.549581	10.1814	-75.5274
'CCM'	-47.97	16.04	10	'normal'	308.81	26.1685	9.68573	19.3583	-84.5731
'CCM'	-98.15	-35.76	10	'strike-slip'	5.65269	19.8525	5.02997	NaN	-88.2003
'CCM'	-102.63	-35.94	10	'strike-slip'	9.2749	19.708	10.8494	NaN	-84.7684
'CCM'	-42.56	10.76	10	'strike-slip'	310.698	24.7041	5.69869	22.8296	-88.1192
'CCM'	-103.98	-4.02	10	'strike-slip'	14.5538	26.1929	0.741649	6.49914	-81.0458
'CCM'	-104.64	-35.4	10	'strike-slip'	10.9152	19.7634	1.02483	NaN	-83.2015
'CCM'	-155.07	19.36	8	'reverse'	56.5684	23.3245	90.8554	NaN	84.7757
'CCM'	-101.03	-36.23	10	'strike-slip'	7.97315	19.6882	10.6591	NaN	-86.0194
'CCM'	-103.28	-35.84	10	'strike-slip'	9.80214	19.7107	10.175	65.9815	-84.2219
'CCM'	-104.21	-4.29	10	'strike-slip'	14.7303	26.133	1.08486	6.61081	-80.9476
'CCM'	-44.5	27.04	10	'normal'	297.915	26.7832	0.409355	32.7355	-77.4125
'CCM'	-105.15	-4.63	10	'strike-slip'	15.6386	26.0202	0.73163	10.3971	-80.357
'CCM'	-112.4	-29.85	10	'strike-slip'	17.5229	20.5969	0.875001	15.778	-77.6098
'CCM'	-109.45	-33.41	10	'normal'	14.8737	19.994	3.12182	NaN	-79.3303
'CCM'	-112.29	-28.99	10	'strike-slip'	17.5288	20.7692	0.374727	NaN	-77.6536
'CCM'	-104.03	-4	10	'strike-slip'	14.613	26.1945	0.741649	6.49914	-81.0458
'CCM'	-31.81	52.35	10	'normal'	275.017	26.3431	7.70018	137.681	-83.6867
'CCM'	-45.11	22.69	10	'normal'	302.26	26.4795	0.784892	31.0136	-77.852
'CCM'	-111.85	-34.86	10	'strike-slip'	16.6442	19.5654	2.453	NaN	-78.0441
'CCM'	-112.26	-28.92	10	'strike-slip'	17.5129	20.7863	0.375685	NaN	-77.6524
'CCM'	-44.83	13.35	10	'normal'	309.761	25.377	0.774725	16.4865	-86.7117
'CCM'	-28.9	43.55	10	'normal'	285.62	25.6718	0.192748	NaN	-82.6667
'CCM'	-98.56	-36.14	10.1	'strike-slip'	5.97537	19.7619	0.58958	NaN	-87.8901
'CCM'	-102.92	-35.91	10.2	'strike-slip'	9.50954	19.7058	9.27221	64.9212	-84.5351
'CCM'	-111.29	-31.9	10	'strike-slip'	16.4499	20.2188	0.874879	NaN	-78.2104
'CCM'	-111.09	-31.93	10	'strike-slip'	16.2899	20.2233	1.12154	NaN	-78.318
'CCM'	-105.09	-35.51	10	'strike-slip'	11.2695	19.7237	10.4811	64.7008	-82.8166

## Sheet: Splits
Station	Event Longitude (°)	Event Latitude (°)	Event Depth (km)	Source Mechanism	Ray Azimuth (°)	Inclination (°)	PHI (°)	PHI Lower Errorbar (- °)	PHI Upper Errorbar (+ °)	DT (s)	DT Lower Errorbar (- s)	DT Upper Errorbar (+ s)	Seafloor Age (Ma)	Seafloor Half-Spreading Rate (mm/yr)	Orientation of Relative Spreading (°)
'SNAA'	-20.33	-0.7	10	'strike-slip'	174.292	20.3439	37.0197	20.435	14.7606	0.8	0.2	0.3	15.9912	139.022	80.3891
'SNAA'	55.28	-34.5	10	'normal'	201.207	25.447	-0.0197617	13.7642	12.381	1.25	0.25	0.35	1.41801	46.0304	2.08917
'SNAA'	139.62	-51.6	10	'strike-slip'	193.717	24.149	-20.639	9.34668	13.7818	2.25	0.35	0.35	4.46776	NaN	-0.538525
'SNAA'	-115.96	-25.06	10	'strike-slip'	162.408	20.0674	-22.7101	9.13478	9.97137	0.8	0.2	0.3	0.124027	10.1686	-75.6236
'SNAA'	160.16	-60.94	10	'strike-slip'	187.238	25.5761	-81.3027	-163.171	18.3663	0.85	0.35	0.65	3.8976	NaN	5.11253
'SNAA'	140.23	-52.82	10	'strike-slip'	193.72	24.3689	-49.4458	16.0369	-163.858	1.15	0.45	0.45	2.92552	NaN	-1.39385
'SNAA'	149.34	-59.38	10	'strike-slip'	191.477	25.4586	15.7552	11.7138	12.4203	0.55	0.15	0.15	6.14745	NaN	-11.5388
'SNAA'	139.27	-50.26	10	'strike-slip'	193.611	23.89	-40.2001	12.6055	13.5398	2.6	0.4	0.4	0.0109514	NaN	0.0989866
'SNAA'	-100.19	-35.95	10	'strike-slip'	158.506	23.23	-38.5746	21.2185	17.9993	1.5	0.4	0.4	3.22281	NaN	-86.64
'SNAA'	146.93	-57.62	10	'strike-slip'	192.112	25.153	11.1577	25.6245	12.5878	1.1	0.4	0.5	10.9345	NaN	-8.70484
'SNAA'	78.86	-36.68	10	'strike-slip'	202.971	24.3542	67.3307	4.24201	3.80268	2.9	0.2	0.2	1.42415	84.5048	44.5143
'SNAA'	-112.76	-27.53	10	'strike-slip'	161.648	20.766	-25.3045	13.2254	11.9142	1.35	0.25	0.25	0.122343	6.45928	-77.3645
'SNAA'	139.25	-52.25	33	'strike-slip'	193.959	24.27	-47.0719	10.1193	-167.996	1.7	0.3	0.3	6.85337	NaN	-0.519379
'SNAA'	139.25	-52.25	33	'strike-slip'	193.959	24.27	-43.0719	9.13605	10.9757	2.2	0.2	0.2	6.85337	NaN	-0.519379
'SNAA'	-133.55	-53.95	10	'strike-slip'	161.786	25.013	-20.2232	10.4322	9.67952	1	0.2	0.2	12.4889	9.7924	-66.431
'SNAA'	146.75	-55.75	33	'strike-slip'	191.854	24.7644	-60.7243	19.5604	-161.348	1.15	0.35	0.35	3.96987	NaN	-7.92704
'SNAA'	-123.58	-55.47	10	'normal'	158.044	25.6908	-42.2812	15.9559	15.2173	0.9	0.3	0.3	2.08036	NaN	-70.6182
'SNAA'	-80.53	-44.83	10	'strike-slip'	153.855	26.0955	-34.8521	15.2324	15.9408	1.5	0.3	0.4	4.32688	101.567	78.3269
'SNAA'	-99.96	-36.23	10	'strike-slip'	158.414	23.2858	-43.8411	12.2228	15.9336	0.7	0.2	0.2	8.31884	NaN	-86.7987
'SNAA'	95.5	-46.5	33	'strike-slip'	204.382	25.1465	-11.601	8.56694	12.5504	1.4	0.3	0.3	3.51286	60.3246	33.3266
'SNAA'	-97.4	-36.76	10	'strike-slip'	157.988	23.5568	-24.7281	9.36364	8.73692	1.8	0.2	0.2	1.96997	NaN	-88.8309
'SNAA'	155.12	-62.6	10	'strike-slip'	189.628	25.9649	-4.57672	8.24654	8.84843	1.25	0.15	0.15	7.40865	NaN	-18.2308
'SNAA'	-112.27	-29.14	10	'strike-slip'	161.376	21.1297	36.2614	11.4631	8.64859	0.75	0.15	0.15	0.3756	NaN	-77.6548
'SNAA'	66.69	-17.1	10	'strike-slip'	198.61	21.304	-1.68505	12.2576	12.882	0.9	0.2	0.2	2.11542	63.659	59.3967
'SNAA'	99.66	-47.9	1	'strike-slip'	204.084	25.2041	87.616	19.3778	20.8456	1.9	0.5	0.8	1.46511	26.2295	30.1904
'SNAA'	139.39	-51.02	24.2	'strike-slip'	193.696	24.0244	-37.3382	6.90994	8.17386	2.05	0.25	0.25	2.42709	NaN	-0.195239
'SNAA'	-101.02	-36.3	12.5	'strike-slip'	158.531	23.2472	-49.6407	12.2342	12.9055	1.8	0.3	0.4	10.5507	NaN	-86.0211
'SNAA'	-112.11	-29.61	10	'strike-slip'	161.29	21.2434	22.1093	16.3931	11.7633	1	0.3	0.2	0.504887	NaN	-77.7672
'SNAA'	139.46	-50.47	10	'strike-slip'	193.581	23.9265	-19.4631	18.9714	22.2577	1.8	0.4	0.6	0.682666	NaN	-0.117211
'SNAA'	143.92	-54.27	10.2	'strike-slip'	192.653	24.5619	-48.6928	19.1949	-161.988	0.8	0.2	0.3	0.248467	NaN	-4.92068
'SNAA'	-134.68	-54	10.1	'strike-slip'	162.152	24.9823	-28.6425	8.53405	7.55534	1.15	0.15	0.25	0.606872	NaN	-65.9469
'SNAA'	52.43	-36.57	10	'strike-slip'	201.515	25.9769	-61.4558	15.492	11.6589	1.4	0.4	0.3	2.86539	13.633	3.55314
'SNAA'	-114.36	-22.97	10	'strike-slip'	162.341	19.724	-67.9518	20.0644	20.1591	0.9	0.3	0.5	0.248739	9.63175	-76.396
'SNAA'	155.47	-62.75	10	'strike-slip'	189.502	25.9874	-7.08969	9.50109	7.59389	1.5	0.2	0.2	8.05141	NaN	-18.6965
'SNAA'	-112.3	-28.9	7.7	'strike-slip'	161.411	21.081	17.2759	8.39588	8.69909	1.3	0.2	0.2	0.375685	NaN	-77.6524
'SNAA'	155.09	-62.27	16.1	'strike-slip'	189.586	25.8933	-2.56369	13.1885	13.9624	1.4	0.3	0.4	6.66835	NaN	-18.1041
'SNAA'	-114.22	-26.7	17.1	'strike-slip'	161.968	20.5064	-21.6299	17.2409	17.9547	1.2	0.3	0.3	0.724421	12.7133	-76.6068
'SNAA'	-111.63	-32.67	10	'strike-slip'	160.775	21.8921	-2.25917	14.5913	11.5539	1.6	0.2	0.3	0.875002	21.7777	-78.0497
'SNAA'	-110.81	-32.2	10	'reverse'	160.715	21.8417	-31.272	13.3169	13.8339	1.8	0.2	0.4	1.44271	8.56703	-78.4802
'SNAA'	161.15	-62.01	10	'strike-slip'	186.941	25.7761	-8.72661	15.0677	11.0776	1.95	0.35	0.45	1.69168	NaN	-1.7331
'SNAA'	169.73	-63.45	10	'strike-slip'	183.31	25.9813	-27.6742	12.6733	14.4775	1.4	0.3	0.4	22.892	NaN	-35.1555
'SNAA'	161.34	-61.64	10	'strike-slip'	186.817	25.7027	-27.0375	5.97899	6.08805	2.15	0.35	0.35	11.2263	NaN	0.436744
'SNAA'	-179.72	-65.67	13.3	'reverse'	178.552	26.3835	-55.7926	10.1594	12.969	0.95	0.15	0.15	24.1586	13.1949	-37.5366
'PAF'	-133.79	-54.02	10	'strike-slip'	195.946	19.7256	8.23896	14.0784	17.0948	1.1	0.2	0.2	8.05204	9.904	-66.3428
'PAF'	180	-31.16	369	'normal'	218.763	18.561	24.8578	8.90277	13.2201	0.6	0.1	0.1	NaN	NaN	88.2477
'BGCA'	-38.6	33.78	10	'strike-slip'	105.162	22.8957	5.98558	15.7798	13.3822	2.65	0.45	0.45	6.29796	19.2512	-76.5441
'BGCA'	-42.25	10.8	10	'strike-slip'	90.1832	22.8248	-24.127	15.9347	12.2217	2.65	0.45	0.45	4.06557	75.3676	-88.2952
'BGCA'	80.67	-41.33	20	'strike-slip'	292.996	20.0421	-11.0551	14.2976	12.8532	2.2	0.3	0.4	0.787561	73.7233	44.453
'BGCA'	-24.17	-1.22	10	'strike-slip'	81.0784	26.3155	28.5341	17.4663	10.6901	1.65	0.35	0.45	19.4003	NaN	82.3062
'BGCA'	1.86	79.89	10	'strike-slip'	162.918	19.6185	18.8031	15.9037	14.2639	3.15	0.45	0.35	14.2391	NaN	-54.7114
'BGCA'	66.25	-11.43	10	'normal'	286.665	24.8724	48.8643	26.1856	24.0937	0.95	0.35	0.55	0.107267	24.1628	54.962
'BGCA'	41.39	-43.4	10	'strike-slip'	330.811	24.3668	-9.53639	22.0401	17.1777	1.3	0.4	0.5	9.25495	22.0256	10.5343
'BGCA'	-20.49	63.97	10	'strike-slip'	136.39	21.8008	68.4743	11.7254	12.4087	1.45	0.25	0.35	10.2545	NaN	-76.4005
'BGCA'	-20.76	63.98	10	'strike-slip'	136.111	21.7789	69.0029	11.6443	12.4898	2.1	0.3	0.3	8.81256	NaN	-76.5716
'BGCA'	-42.56	10.76	10	'strike-slip'	90.1021	22.7584	-65.2424	20.6979	20.5312	2.15	0.55	0.55	5.69869	22.8296	-88.1192
'BGCA'	-38.59	33.71	10	'strike-slip'	105.13	22.9017	27.9966	22.8774	27.4019	1.45	0.65	0.85	2.60334	19.2502	-76.5607
'BGCA'	80.42	-41.52	10	'strike-slip'	293.236	20.0681	-2.83355	24.6688	17.5658	2.3	0.6	0.6	1.02017	32.4389	44.7781
'BGCA'	9.7	-53.08	10	'normal'	10.1805	23.1485	-48.7589	13.3098	11.8299	2.45	0.55	0.45	18.4241	78.3534	37.8019
'BGCA'	-26.68	38.33	10	'normal'	117.367	24.4149	31.1216	10.0369	11.0804	2.9	0.4	0.4	25.1022	16.9749	71.3596
'BGCA'	-34.27	56.79	10	'normal'	119.904	21.6023	38.2807	22.0307	22.2152	0.95	0.25	0.55	1.41533	NaN	-84.7517
'BGCA'	73.86	-27.8	10	'normal'	292.715	22.2892	36.4462	15.5205	19.675	0.95	0.25	0.45	0.261588	38.5242	45.1313
'BGCA'	-32.58	57.67	10	'normal'	121.874	21.6654	19.878	22.2497	24.0073	1.3	0.3	0.6	0.739933	80.048	-83.7972
'BGCA'	41.76	-39.84	10	'strike-slip'	328.944	24.9778	15.3246	-161.403	21.6262	0.95	0.25	0.35	48.5351	17.7497	10.0737
'BGCA'	-24.58	-1.6	10	'strike-slip'	80.7585	26.2434	65.3474	-164.78	18.9701	1.55	0.45	0.45	44.9257	NaN	82.5264
'BGCA'	-35.33	35.26	10	'strike-slip'	108.34	23.3363	0.780125	16.2915	17.8984	1.15	0.35	0.45	4.47756	45.8941	-76.3779
'BGCA'	-6.88	-50.4	10	'normal'	29.5371	22.9429	-86.3185	17.1804	18.0151	1.3	0.3	0.3	0.00628928	41.0955	74.0044
'BGCA'	24.72	-53.39	10	'normal'	352.665	23.1295	42.7144	20.5483	19.6751	1.05	0.25	0.35	2.21065	74.3723	24.6265
'BGCA'	73.88	-27.88	10	'normal'	292.74	22.2783	24.4211	11.5064	11.6221	2.05	0.25	0.25	0.0941836	38.1134	45.1831
'BGCA'	34.89	-45.92	10	'strike-slip'	339.346	24.304	13.9553	15.6303	16.5485	3.15	0.45	0.35	1.53971	74.948	15.4036
'HYB'	74.48	-26.46	10	'reverse'	5.5917	26.1271	63.9379	14.1059	14.0506	0.65	0.15	0.15	6.12025	59.7978	43.89
'CRZF'	-135.87	-54.72	10	'strike-slip'	185.423	18.8458	76.3873	12.3909	7.72087	2.65	0.35	0.35	2.32837	NaN	-65.2154
'CRZF'	-128.97	-55.47	10	'strike-slip'	180.581	18.964	52.6407	22.4325	20.8077	2.45	0.65	0.65	13.4784	18.5823	-68.1075
'CAN'	95.06	1.85	33	'strike-slip'	131.973	22.3217	-80.4538	15.0647	13.0918	2.35	0.25	0.25	50.4514	23.1848	17.0807
'CAN'	66.25	-11.43	10	'normal'	124.014	19.0848	82.3245	6.31189	7.76633	1.4	0.1	0.1	0.107267	24.1628	54.962
'CAN'	78.93	-36.52	10	'strike-slip'	111.3	23.8364	-79.9853	6.43388	5.63316	1.85	0.15	0.15	2.02919	84.1223	44.4411
'SUR'	-29.34	0.71	10	'strike-slip'	129.904	23.3583	-49.9229	9.56234	13.5661	1.7	0.4	0.3	14.9068	81.3817	84.7508
'BOSA'	147.94	-63.61	10	'strike-slip'	229.211	19.1209	-52.037	12.1909	7.92084	2.7	0.4	0.4	44.3678	NaN	-11.8565
'BOSA'	-30.27	0.71	10	'strike-slip'	123.831	22.751	23.779	12.2061	30.0286	1.575	0.625	0.825	12.2444	86.0644	85.2634
'BOSA'	-41.9	10.67	9	'strike-slip'	123.414	19.4845	-55.0398	12.7621	8.35522	2.3	0.45	0.4	5.32711	75.4304	-88.532
'BOSA'	-16.69	-59.1	1	'strike-slip'	61.8233	26.5683	-36.3954	8.70112	12.4162	1.9	0.45	0.4	1.14104	56.6839	87.3969
'BOSA'	-42.62	10.73	10	'strike-slip'	123.197	19.3498	-35.1266	10.5141	8.59209	3.075	0.375	0.375	10.3342	22.8007	-88.1217
'LBTB'	88.98	-1.34	10	'strike-slip'	242.975	21.7291	63.6077	11.5095	14.6358	0.7	0.2	0.2	60.998	17.41	-20.1896
'LBTB'	-20.6	-0.77	10	'strike-slip'	122.359	24.8001	13.477	9.45787	10.6539	1.4	0.2	0.2	18.8019	NaN	80.5397
'LBTB'	-43.92	10.48	10	'strike-slip'	119.151	19.3392	-52.3166	8.50134	8.59363	2.65	0.35	0.3	20.9192	73.7713	-87.3686
'LBTB'	52.37	14.42	10	'strike-slip'	213.746	25.4873	-37.928	21.4038	18.8197	2	0.45	0.7	2.4777	14.0629	24.2756
'LBTB'	-30.27	0.71	10	'strike-slip'	119.774	22.9312	-8.16324	27.94	-158.666	1.275	0.425	0.775	12.2444	86.0644	85.2634
'FOMA'	-65.16	-59.96	10	'strike-slip'	121.129	18.8116	-53.9528	15.1443	14.0177	1.6	0.3	0.4	20.2411	42.3114	-87.282
'FOMA'	99.66	-47.9	1	'strike-slip'	279.812	25.5539	-85.592	15.2112	11.9396	0.75	0.25	0.25	1.46511	26.2295	30.1904
'FOMA'	96.39	-45.46	10	'strike-slip'	280.229	26.0621	-79.9486	12.412	10.7165	2.1	0.3	0.4	1.38669	36.3072	32.4427
'FOMA'	146.59	-55.94	10	'strike-slip'	247.958	19.735	65.854	12.2359	14.9149	1.75	0.35	0.35	4.31753	NaN	-7.79407
'RER'	-15.22	-1.52	10	'strike-slip'	111.822	20.3708	69.0202	8.26583	4.8068	3.95	0.85	0.05	12.0171	NaN	78.0939
'RER'	-14.27	-1.28	10	'strike-slip'	111.994	20.5481	76.7548	21.9922	16.2201	2.85	0.65	0.75	6.31527	69.9865	77.6722
'RER'	147.06	-56.37	10	'strike-slip'	256.844	20.0513	87.0206	10.8124	-165.673	1.85	0.35	0.45	6.35129	NaN	-8.41749
'RER'	-16.69	-59.1	1	'strike-slip'	86.3908	22.2649	6.44062	10.9331	15.2122	2.05	0.55	0.55	1.14104	56.6839	87.3969
'CTAO'	154.33	-61.21	10	'strike-slip'	348.518	26.5996	-8.10546	10.8115	11.3114	1.65	0.35	0.35	3.63542	NaN	-16.8816
'CTAO'	-142.75	-57.19	10	'strike-slip'	274.567	22.2577	47.2427	15.7187	17.4657	2.7	0.5	0.4	6.78806	13.7346	-61.2794
'CTAO'	-123.27	-56.08	10	'strike-slip'	258.087	19.9405	19.7214	21.3403	18.8831	1.45	0.25	0.55	10.4121	NaN	-70.6261
'ABPO'	96.39	-45.46	10	'strike-slip'	286.517	25.3036	17.3733	15.1461	16.0271	1.1	0.3	0.5	1.38669	36.3072	32.4427
'TSUM'	78.36	-40.34	10	'strike-slip'	273.316	23.7882	15.3176	14.9466	14.2154	1.25	0.25	0.55	1.25108	31.5754	46.1924
'TSUM'	-19.69	-0.67	10	'strike-slip'	119.235	26.7029	3.98331	27.8377	28.4752	0.25	0.25	0.35	17.8452	137.376	80.1044
'TSUM'	52.37	14.42	10	'strike-slip'	226.477	25.3579	-77.0872	15.684	9.45567	2.35	0.55	0.55	2.4777	14.0629	24.2756
'TSUM'	78.49	-40.1	10	'strike-slip'	273.065	23.7692	10.1119	23.6721	21.5793	0.5	0.2	0.3	1.93604	85.3741	46.0381
'TSUM'	-46.1	23.86	14	'strike-slip'	119.048	19.5289	14.9398	13.4911	11.6485	1.55	0.25	0.35	1.9053	26.4854	-77.7345
'ABPO'	96.39	-45.46	10	'strike-slip'	286.517	25.3036	17.3733	15.1461	16.0271	1.1	0.3	0.5	1.38669	36.3072	32.4427
'AML'	-28.63	38.65	10	'strike-slip'	49.3221	20.1298	53.6433	14.3417	18.8427	2.325	0.475	0.575	13.7893	24.2625	66.4674
'AML'	78.54	-36.81	10	'strike-slip'	356.338	18.7426	35.6302	19.9071	9.25495	1.8	0.5	0.6	3.60785	85.578	44.9058
'LSZ'	94.16	2.79	30	'reverse'	252.234	21.2363	-36.9433	19.9917	23.2485	1.1	0.4	0.7	52.6146	10.838	16.621
'LSZ'	-30.27	0.71	10	'strike-slip'	108.164	22.905	-4.64069	14.2984	14.8636	1.25	0.25	0.35	12.2444	86.0644	85.2634
'LSZ'	-41.9	10.67	9	'strike-slip'	109.421	19.854	-56.2644	-160.838	9.99981	2.1	0.7	0.6	5.32711	75.4304	-88.532
'LSZ'	106.82	-53	10	'normal'	269.593	20.5206	-27.2167	8.78227	9.31829	1.5	0.2	0.2	13.9932	28.1508	24.919
'MPG'	-119.56	31.21	11.3	'normal'	97.8411	21.2615	56.9656	20.644	14.5515	1.5	0.3	0.4	16.0345	NaN	-41.4992
'MPG'	8.7	-53.53	11.7	'strike-slip'	296.567	19.0391	-16.6068	5.96893	11.126	1.75	0.35	0.35	15.1376	80.2171	38.8322
'MPG'	-14.19	-16.83	10	'reverse'	296.667	26.1607	-40.4877	22.0058	-158.766	1.55	0.45	0.55	0.520259	NaN	78.5413
'DBIC'	1.86	79.89	10	'strike-slip'	186.966	20.0333	30.7045	7.86514	7.21866	4	0.5	0	14.2391	NaN	-54.7114
'DBIC'	-20.76	63.98	10	'strike-slip'	161.373	23.2075	62.8555	16.0352	-160.84	2.3	0.4	0.4	8.81256	NaN	-76.5716
'DBIC'	-21.01	64	10	'strike-slip'	161.088	23.1947	54.4009	14.8706	-162.692	2.375	0.325	0.375	7.46145	NaN	-76.6857
'DBIC'	66.69	-17.1	10	'strike-slip'	282.186	19.7524	-32.4714	14.1061	23.1006	1.775	0.375	0.525	2.11542	63.659	59.3967
'DBIC'	-82.46	5.51	5.9	'strike-slip'	84.3984	19.1905	36.6463	14.9998	16.1734	2.8	0.5	0.5	2.49827	NaN	20.5624
'DBIC'	-45.65	23.76	10	'strike-slip'	106.86	26.3789	39.5882	20.7791	20.45	0.925	0.225	0.275	5.57585	27.3683	-77.7454
'MBO'	18.57	77.08	10	'strike-slip'	218.295	21.766	20.3663	18.5485	12.6247	1.3	0.2	0.4	NaN	NaN	-44.4532
'MBO'	-21.01	64	10	'strike-slip'	174.847	25.0166	52.0236	19.6592	18.5531	1.4	0.4	0.5	7.46145	NaN	-76.6857
'MBO'	-14.7	-58.17	10	'strike-slip'	357.71	20.182	-66.3328	14.0217	22.1794	2.45	0.55	0.65	9.34969	56.1697	87.254
'KMI'	78.36	-40.34	10	'strike-slip'	23.5525	20.901	-81.5521	20.5508	19.6726	0.6	0.2	0.3	1.25108	31.5754	46.1924
'KMI'	99.75	-47.8	10	'strike-slip'	2.83123	20.0959	-77.4376	18.2341	-162.033	1.1	0.4	0.5	1.28274	26.6638	30.0991
'KMI'	96.9	-45.21	8	'normal'	5.60756	20.644	69.8546	10.2376	9.87413	1.4	0.2	0.2	3.32854	29.0259	31.9991
'NE75'	-114.81	-49.82	10	'strike-slip'	1.78068	19.1772	61.2687	26.276	21.9922	0.7	0.4	0.5	3.46567	NaN	-75.6204
'ENH'	1.86	79.89	10	'strike-slip'	67.1978	22.1985	59.1958	11.3451	11.7834	1.55	0.25	0.25	14.2391	NaN	-54.7114
'ENH'	-20.76	63.98	10	'strike-slip'	42.3683	18.992	-36.2444	16.9028	11.2536	1.9	0.4	0.5	8.81256	NaN	-76.5716
'ENH'	95.99	-45.73	10	'strike-slip'	11.9411	19.2117	-60.7455	10.7171	-171.611	1.45	0.15	0.15	1.22448	36.2927	32.793
'ENH'	5.65	72.99	8.8	'normal'	67.6327	21.8115	-2.47832	23.6097	24.6585	0.95	0.35	0.55	0.995446	NaN	-56.9412
'NE80'	-39.25	8.04	10	'strike-slip'	299.558	20.4478	39.5533	15.037	16.1362	1.25	0.15	0.35	8.36183	72.2264	89.9433
'SSE'	1.86	79.89	10	'strike-slip'	55.9983	21.9807	-76.2194	13.6964	30.5494	1.9	0.7	0.7	14.2391	NaN	-54.7114
'SSE'	-1.85	80.32	9	'strike-slip'	52.6893	21.936	73.3632	12.3562	14.7946	2.3	0.3	0.3	4.31188	NaN	-57.375
'MONP'	-109.65	-34.6	10	'strike-slip'	353.86	21.2318	-76.2614	10.1827	23.0017	2.025	0.625	0.575	2.94314	NaN	-79.234
'MONP'	-97.26	-36.31	10	'strike-slip'	343.102	20.4245	34.401	-154.175	22.4434	0.95	0.35	0.45	0.305721	53.1281	-88.9066
'GLA'	-34.9	7.31	9	'strike-slip'	302.328	19.0752	-75.6358	20.158	10.0096	1.25	0.4	0.45	1.46599	68.9651	87.4744
'NHSC'	-104.83	-4.52	10	'strike-slip'	30.0225	26.0796	85.4985	17.2449	19.9618	1.35	0.3	0.55	0.820064	7.76895	-80.5941
'NHSC'	-34.9	7.31	9	'strike-slip'	308.108	25.118	-82.0751	17.9731	10.1833	1.425	0.225	0.275	1.46599	68.9651	87.4744
'NHSC'	-106	-4.55	10	'strike-slip'	31.1182	25.9599	76.2811	11.5585	8.5532	2.1	0.25	0.3	0.373178	9.67871	-79.867
'LVA2'	-84.93	1.2	10	'strike-slip'	320.675	26.1869	15.6817	13.7971	-158.602	1.225	0.325	0.375	1.92545	12.8197	11.8355
'LVA2'	-20.76	63.98	10	'strike-slip'	290.883	22.2786	-14.6195	9.65322	20.5144	2.35	0.7	0.6	8.81256	NaN	-76.5716
'LVA2'	-40.96	31.73	10	'normal'	293.89	22.4056	-68.8093	19.5782	17.6286	1.925	0.475	0.475	1.83702	18.8653	-76.8302
'LVA2'	-97.26	-36.31	10	'strike-slip'	343.119	20.3201	30.5063	20.7319	18.486	1.425	0.325	0.475	0.305721	53.1281	-88.9066
'LVA2'	-42.62	10.73	10	'strike-slip'	301.771	20.5876	44.9121	8.09909	11.0071	1.45	0.25	0.3	10.3342	22.8007	-88.1217
'BBR'	-113.83	-26.52	10	'strike-slip'	357.075	22.6963	38.3173	27.7273	21.5465	0.925	0.375	0.725	1.59044	10.5642	-76.8139
'BBR'	-97.26	-36.31	10	'strike-slip'	343.088	20.1085	37.6533	-159.472	17.6841	0.9	0.25	0.6	0.305721	53.1281	-88.9066
'BBR'	-108.25	-9.02	10	'strike-slip'	349.678	26.1272	54.72	12.6193	11.5147	2.675	0.375	0.375	0.0245356	NaN	-78.8939
'BBR'	-112.11	-29.61	10	'strike-slip'	355.578	22.0224	46.8087	15.2365	6.88641	1.775	0.525	0.475	0.504887	NaN	-77.7672
'CCM'	-35.65	35.62	10	'strike-slip'	290.432	26.16	31.519	11.8432	14.3021	3.15	0.55	0.65	9.19587	43.2699	-76.3092
'CCM'	-29.34	0.71	10	'strike-slip'	311.377	21.2389	35.108	8.91464	22.2585	3.05	1.05	0.85	14.9068	81.3817	84.7508
'CCM'	-33.68	52.72	10	'strike-slip'	273.217	26.5629	57.2528	13.0194	13.1259	3.2	0.4	0.4	9.0689	NaN	-84.6372
'CCM'	-109.46	-34.68	10	'strike-slip'	14.7887	19.7242	49.1157	18.1545	17.041	1	0.3	0.3	2.66796	NaN	-79.3919
'CCM'	-34.9	7.31	9	'strike-slip'	310.308	23.0365	-61.5118	19.933	21.296	1.4	0.3	0.4	1.46599	68.9651	87.4744
'CBKS'	-39.25	8.04	10	'strike-slip'	309.894	22.4305	36.9303	20.2156	24.0302	1.325	0.375	0.425	8.36183	72.2264	89.9433
'CBN'	-97.26	-36.31	10	'strike-slip'	15.9429	19.2695	-66.4734	18.3592	11.8084	1.35	0.25	0.35	0.305721	53.1281	-88.9066
'CBN'	5.65	72.99	8.8	'normal'	276.552	24.6002	38.3987	18.4477	15.7422	1.2	0.25	0.45	0.995446	NaN	-56.9412
'BW06'	-104.47	-4.07	10	'strike-slip'	354.896	25.5366	67.7354	18.0296	15.1548	1.25	0.3	0.35	0.20518	NaN	-80.7438
'BW06'	-34.9	7.31	9	'strike-slip'	312.506	19.9183	-51.0537	17.8471	24.3876	1.075	0.325	0.725	1.46599	68.9651	87.4744
'BW06'	-82.77	5.69	9	'strike-slip'	331.553	26.1399	-14.6757	12.5256	14.6253	2.375	0.375	0.375	3.20177	14.3241	20.682
'JFWS'	-104.47	-4.07	10	'strike-slip'	13.854	25.2151	-71.3243	-165.951	14.1074	1.475	0.325	0.425	0.20518	NaN	-80.7438
'KIV'	-17.41	0	10	'strike-slip'	41.9541	20.9715	30.6679	21.5978	21.6425	2.2	0.5	0.6	17.6695	NaN	78.9654
'KIV'	92.81	-16.2	10	'strike-slip'	325.22	19.528	73.9912	13.8558	20.3341	1.8	0.4	0.6	63.3152	73.2472	32.8052
'KIV'	-13.56	-1	10	'strike-slip'	40.4894	21.3495	-45.4299	21.3585	19.8706	0.9	0.3	0.3	9.00927	NaN	77.3326
'KIV'	89.04	-1.27	10	'strike-slip'	323.543	22.6141	38.7052	11.5996	11.5289	2.2	0.4	0.4	60.998	17.41	-20.1896
'KIV'	-39.25	8.04	10	'strike-slip'	46.6324	18.8459	-61.9869	26.0673	15.1617	1.75	0.55	0.95	8.36183	72.2264	89.9433
'KIV'	-34.9	7.31	9	'strike-slip'	46.427	19.4323	60.1848	15.105	22.1017	1.6	0.4	0.6	1.46599	68.9651	87.4744
'KIV'	-17.36	-0.25	15	'strike-slip'	41.8757	20.9326	26.7299	13.3121	12.8332	2.9	0.5	0.5	7.2484	NaN	78.9923
'RSSD'	-106.04	-4.62	10	'strike-slip'	1.90896	25.2017	-85.833	-174.321	9.4049	2.35	0.35	0.35	0.373178	9.67871	-79.867
'RSSD'	-106	-4.55	10	'strike-slip'	1.87282	25.2168	89.1446	-173.393	9.48278	2.4	0.3	0.3	0.373178	9.67871	-79.867
'RLMT'	-45.65	23.76	10	'strike-slip'	309.56	23.9077	54.8499	13.7107	15.4513	1.075	0.225	0.325	5.57585	27.3683	-77.7454
'G20A'	-85.17	1.39	6	'strike-slip'	338.332	25.2958	-80.733	18.794	18.4127	2.3	0.6	0.8	1.00006	11.7157	12.0606
'BOZ'	-20.49	63.97	10	'strike-slip'	295.027	24.8556	79.3852	17.4344	13.7388	1.475	0.375	0.625	10.2545	NaN	-76.4005
'BOZ'	-40.96	31.73	10	'normal'	306.411	23.914	-53.4713	27.2479	20.0147	0.95	0.35	0.55	1.83702	18.8653	-76.8302
'BOZ'	-34.9	7.31	9	'strike-slip'	315.355	19.5366	-60.6655	21.1573	22.0829	1.2	0.3	0.4	1.46599	68.9651	87.4744
'LLLB'	-104.03	10.2	9.9	'strike-slip'	343.428	26.3205	-3.89027	22.5168	20.7234	1.2	0.35	0.5	0.633743	NaN	81.8465
'HGN'	52.37	14.42	10	'strike-slip'	324.459	24.5324	56.798	23.4439	18.7908	2.225	0.575	0.625	2.4777	14.0629	24.2756
'HGN'	-17.8	-0.16	11	'strike-slip'	18.158	23.9759	51.7982	11.1492	11.9793	3.25	0.4	0.4	13.4337	NaN	79.1695
'HGN'	-34.9	7.31	9	'strike-slip'	30.3131	23.92	76.3023	9.9496	13.1789	2.175	0.375	0.425	1.46599	68.9651	87.4744
'HGN'	-17.36	-0.25	15	'strike-slip'	17.841	23.983	67.7106	23.7647	29.5314	2.15	0.5	0.55	7.2484	NaN	78.9923
'HGN'	-25.75	0.75	33	'strike-slip'	23.4062	23.5393	60.9105	18.5667	18.64	1.8	0.3	0.4	1.0031	NaN	82.9715
'UNV'	-109.55	25.19	10.2	'strike-slip'	320.208	24.828	-59.576	17.7013	20.511	1.76	0.44	0.64	0.326032	NaN	-51.9857
'RGN'	66.25	-11.43	10	'normal'	331.929	18.6319	-71.464	22.9081	26.3657	1.65	0.45	0.55	0.107267	24.1628	54.962
'OBN'	66.25	-11.43	10	'normal'	342.576	20.517	-38.9766	20.7097	18.5082	0.75	0.35	0.55	0.107267	24.1628	54.962
'OBN'	65.52	-18.05	10	'strike-slip'	343.504	19.1673	-72.829	17.2006	22.0173	0.9	0.2	0.4	2.20421	75.0366	61.96
'OBN'	65.39	-17.77	6	'strike-slip'	343.553	19.24	-79.7712	21.2241	23.0217	0.95	0.35	0.55	6.46724	30.9293	61.9062
'OBN'	-17.36	-0.25	15	'strike-slip'	29.3649	20.6376	45.7175	16.5207	13.6469	3.1	0.7	0.6	7.2484	NaN	78.9923
'INK'	-105.36	18.43	0	'strike-slip'	347.368	24.354	62.886	-164.077	17.2613	0.825	0.275	0.275	6.31282	NaN	81.95
'INK'	-85.31	1.55	10	'strike-slip'	343.361	19.818	-75.5201	9.55492	18.6015	1.55	0.4	0.5	0.05077	18.1539	12.3576
'INK'	-106	-4.55	10	'strike-slip'	349.83	19.5739	-66.8994	4.82184	18.3066	2.425	1.075	0.675	0.373178	9.67871	-79.867
'INK'	-108.25	-9.02	10	'strike-slip'	350.759	18.6756	55.9303	-162.406	19.6127	1.525	0.325	0.425	0.0245356	NaN	-78.8939
'INK'	-85.17	1.39	6	'strike-slip'	343.34	19.7764	-89.4707	16.4242	16.7602	1.525	0.325	0.325	1.00006	11.7157	12.0606
'INK'	-35.92	35.32	10	'strike-slip'	335.024	22.8391	19.2719	17.7541	21.4638	1.225	0.325	0.525	3.71019	45.4083	-76.3575
'KEV'	-125.53	40.56	10	'strike-slip'	9.92088	21.2159	-62.9267	Inf	Inf	1.6	1.6	Inf	6.40675	NaN	-66.8884
'KEV'	-130.08	44.51	10	'strike-slip'	8.58471	21.9353	-80.9099	-150.842	22.1274	1.5	0.5	2.3	0.259532	NaN	-71.3112
'KEV'	-25.75	0.75	33	'strike-slip'	16.4038	19.149	61.0975	19.4699	11.7033	1.85	0.45	0.55	1.0031	NaN	82.9715
'TIXI'	-42.85	29.85	10	'normal'	2.656	18.9024	-0.361068	15.1647	34.1091	2.65	1.15	1.05	1.26368	38.2612	-77.0625
'TIXI'	88.98	-1.34	10	'strike-slip'	11.9564	19.1383	37.828	23.7328	20.513	0.85	0.45	0.45	60.998	17.41	-20.1896
'TIXI'	51.37	13.31	15	'strike-slip'	18.7223	19.9908	-75.9216	13.2488	10.8853	2.7	0.3	0.3	5.07243	13.565	26.6628
'CRAG'	-85.17	1.39	6	'strike-slip'	332.666	21.513	-74.5907	11.3692	12.7648	1.76	0.28	0.28	1.00006	11.7157	12.0606
'KDAK'	-20.76	63.98	10	'strike-slip'	330.09	24.3677	49.955	15.4477	14.7199	1.55	0.35	0.35	8.81256	NaN	-76.5716
'KDAK'	-85.31	1.55	10	'strike-slip'	329.66	19.2625	-49.3929	17.3996	23.8295	1.85	0.65	0.85	0.05077	18.1539	12.3576
'KDAK'	-109.69	24.91	10	'strike-slip'	328.954	25.9958	76.2339	10.026	24.164	2.05	0.75	0.75	1.13407	NaN	-52.1948
'KDAK'	-108.25	-9.02	10	'strike-slip'	337.407	19.4612	84.1877	16.9674	20.2393	1.15	0.25	0.25	0.0245356	NaN	-78.8939
'KDAK'	-109.55	25.19	10.2	'strike-slip'	328.757	26.0318	67.1997	17.6597	19.547	1.1	0.3	0.3	0.326032	NaN	-51.9857
'VSU'	94.16	2.79	30	'reverse'	330.146	19.4189	-62.8013	20.6579	21.5767	0.9	0.3	0.5	52.6146	10.838	16.621
'VSU'	90.28	2.55	15.2	'strike-slip'	330.892	19.8064	71.0778	21.0081	31.2824	0.85	0.35	0.75	64.8148	61.5983	-31.8961
'FRB'	-26.49	19.06	10	'strike-slip'	338.19	24.352	86.9292	7.70815	7.37565	3.1	0.4	0.4	112.233	32.4787	81.5138
'FRB'	-24.12	-1.39	10	'strike-slip'	341.098	20.1121	57.2624	23.0792	-154.811	1.15	0.35	0.5	38.351	26.4884	82.27
'FRB'	-15.65	-1.32	10	'strike-slip'	338.656	19.4819	64.6595	9.79118	11.3261	0.9	0.25	0.3	1.33894	69.4469	78.3019
'FRB'	-15.58	-1.59	10	'strike-slip'	338.662	19.4268	66.6385	20.8979	-158.663	1	0.3	0.65	16.5349	NaN	78.2832
'FRB'	-28.07	1.17	10	'strike-slip'	342.116	20.9123	-39.8118	21.6295	20.6052	2.75	0.55	0.6	11.5042	66.9999	84.112
'FRB'	-17.36	-0.25	15	'strike-slip'	339.004	19.8405	63.1054	22.098	-158.858	0.925	0.325	0.575	7.2484	NaN	78.9923
'FRB'	-45.65	23.76	10	'strike-slip'	345.315	26.3684	-75.7335	28.754	23.5365	1.1	0.4	0.85	5.57585	27.3683	-77.7454
'DAG'	-82.77	5.69	9	'strike-slip'	12.1193	18.832	62.3248	15.6904	17.4939	1.45	0.35	0.35	3.20177	14.3241	20.682
'DAG'	-109.22	19.89	5	'strike-slip'	14.0237	20.587	5.76841	17.7315	19.4752	1.85	0.35	0.45	7.85604	NaN	-88.3479
'DAG'	-45.65	23.76	10	'strike-slip'	7.31833	23.9947	47.0085	19.3936	18.8187	1.8	0.4	0.4	5.57585	27.3683	-77.7454
'DAG'	-108.42	23.82	10	'strike-slip'	14.417	21.435	2.29171	19.9836	15.2119	1.9	0.5	0.5	1.18351	NaN	-54.014
'DOT'	-4	35.14	0	'strike-slip'	342.945	19.3801	-18.1935	12.7422	14.4086	2.72	0.52	0.52	NaN	21.4538	-39.6762
'DOT'	-67.61	23.11	10	'reverse'	331.151	22.1548	-82.9997	7.70387	5.36876	2.18	0.46	0.34	114.853	19.2502	79.4742
'DOT'	-82.77	5.69	9	'strike-slip'	335.903	20.2052	-3.0177	8.62335	10.4828	3.18	0.7	0.54	3.20177	14.3241	20.682
'DOT'	-109.1	24.54	10	'strike-slip'	339.038	25.8855	-67.393	15.916	14.2516	1.9	0.3	0.34	0.0262599	NaN	-52.9377
'DOT'	-82.58	5.29	9.7	'strike-slip'	335.919	20.1059	14.6091	10.1332	7.96737	3.52	0.52	0.44	2.02401	14.1256	20.1471
'DOT'	-85.2	1.08	10	'strike-slip'	336.919	19.4849	-69.3076	16.6083	16.5761	1.12	0.32	0.32	2.20658	11.678	11.5537
'WRAB'	155.9	-62.71	10	'strike-slip'	330.926	25.8864	74.1899	7.94217	8.14722	2.2	0.3	0.3	5.12674	NaN	-19.0362
'WRAB'	79.24	-12.58	10	'reverse'	105.623	24.2953	6.7638	20.9624	27.3057	2.55	0.65	0.75	55.8069	15.0722	73.3216
'WRAB'	180	-31.16	369	'normal'	274.115	25.9571	11.6058	17.238	10.9185	1.7	0.3	0.4	NaN	NaN	88.2477
'WRAB'	149.87	-60.17	10	'strike-slip'	337.808	26.5629	-87.8195	10.7537	10.3636	3.05	0.45	0.45	10.1068	NaN	-12.4004
'WRAB'	-144.47	-56.19	10	'strike-slip'	265.703	21.0296	47.4327	21.9055	20.3291	0.75	0.35	0.35	1.59864	NaN	-60.9214
'WRAB'	161.73	-62.1	10	'strike-slip'	323.227	25.7086	79.2524	10.6085	14.5311	2.6	0.5	0.5	2.45951	NaN	-2.79759
'WRAB'	-139.23	-57.38	10	'strike-slip'	261.86	20.4415	39.0535	15.5599	16.6189	1.5	0.3	0.3	13.4945	9.19549	-62.8364
'WRAB'	-142.39	-56.41	10	'strike-slip'	264.094	20.7855	-24.6022	16.3097	21.9026	2.4	0.5	0.6	2.45333	13.4875	-61.7675
'WRAB'	155.02	-62.33	10	'strike-slip'	331.882	25.9929	64.5599	7.41601	6.6622	3.4	0.7	0.5	6.62665	NaN	-18.0092
'WRAB'	-134.36	-53.84	10	'strike-slip'	256.934	19.705	-53.257	6.51095	7.56726	3.55	0.45	0.45	15.4888	10.2705	-66.1342
'WRAB'	180	-30.97	416.7	'normal'	273.907	25.8853	31.291	8.19849	6.88531	3.6	0.5	0.4	NaN	NaN	88.2587
'WRAB'	-167.34	-63.59	4	'strike-slip'	289.979	23.2415	-54.5581	-165.427	14.5894	1.15	0.25	0.35	0.240982	14.5533	-45.998
'WRAB'	91.06	-10.06	7.1	'reverse'	108.536	26.3536	-60.074	-163.803	15.9818	1.9	0.4	0.4	52.0843	33.3333	16.927
'WRAB'	68.33	-5.64	10	'strike-slip'	109.355	21.6977	5.65228	15.4597	14.7079	2.15	0.35	0.35	1.69181	36.0155	38.5334
'WRAB'	-136.14	-54.34	10	'strike-slip'	258.451	19.9557	-24.1244	8.56887	18.582	1.45	0.45	0.45	0.739281	NaN	-65.2462
'WRAB'	58.13	-31.27	10	'normal'	100.865	21.0955	22.4333	11.8669	9.25043	2.8	0.5	0.5	6.98399	20.2322	1.02624
'LBTB'	67.85	-1.35	10	'strike-slip'	236.264	25.5262	30.0954	19.5825	-160.365	2	0.6	0.7	2.89818	20.2972	35.6725
'LBTB'	65.86	3.1	10	'normal'	231.875	25.3322	-5.47849	-150.715	33.0611	1.15	0.75	1.45	0.641596	30.0734	32.9239
'LBTB'	-32.61	4.28	10	'normal'	120.699	22.1162	6.1236	13.5427	19.6417	2.7	0.5	0.5	0.114802	24.0123	86.3203
'LBTB'	67.81	-8.55	10	'strike-slip'	242.395	26.2617	32.7807	-158.884	21.1188	2.55	0.55	0.55	2.36501	18.17	40.8504
'LBTB'	47.46	12.51	10	'strike-slip'	209.561	26.2869	34.4739	12.0777	14.0676	2.2	0.3	0.3	1.78544	54.2878	30.8559
'LBTB'	-21.88	-58.12	10	'strike-slip'	66.0418	25.5591	10.4132	15.581	12.5754	2.775	0.525	0.475	39.5629	72.555	87.9945
'LBTB'	65.32	3.07	10	'normal'	231.566	25.4253	-14.0666	24.1814	23.0811	0.95	0.45	0.6	1.15455	31.6555	33.2641
'LBTB'	-6.26	-58.1	10	'strike-slip'	48.0433	26.8636	89.2453	23.4334	22.8235	1.025	0.325	0.525	22.8408	101.453	86.4473
'LBTB'	58.07	12.35	10	'strike-slip'	220.159	25.1568	10.78	23.7835	-156.521	1.375	0.525	1.425	3.05538	28.079	25.9132
'LBTB'	67.1	-9.23	10	'strike-slip'	242.807	26.4237	39.192	26.5894	-151.282	2.95	0.7	0.7	7.2321	49.9695	51.1867
'LBTB'	62.81	4.11	10	'normal'	229.174	25.6697	-8.55045	-159.078	21.3129	0.875	0.275	0.425	0.837772	NaN	33.762
'TSUM'	-26.37	0.91	10	'strike-slip'	117.393	25.4468	9.18766	23.9784	26.301	1.25	0.55	0.75	2.93545	NaN	83.267
'TSUM'	-20.11	-0.65	10	'strike-slip'	119.025	26.6415	-2.08655	21.4221	18.8014	0.8	0.2	0.3	16.4909	138.376	80.294
'TSUM'	60.93	-30.11	10	'strike-slip'	275.288	26.7534	-59.717	16.4946	-158.282	1.95	0.45	0.65	10.0556	28.7178	-0.181545
'TSUM'	88.38	-42.04	10	'strike-slip'	267.672	22.2061	-78.584	14.0955	-162.922	1.6	0.3	0.4	0.57601	32.0172	38.1096
'TSUM'	68	-2.62	10	'normal'	247.528	24.5493	12.5771	23.429	24.8392	1.2	0.3	0.6	1.2178	29.9085	36.5448
'TSUM'	-32.23	3.61	10	'normal'	116.938	24.1247	52.8888	12.5522	11.5819	1.9	0.4	0.4	8.71601	18.2958	86.1345
'TSUM'	78.56	-40.13	10	'strike-slip'	273.039	23.7584	13.3231	15.3797	15.7935	0.8	0.1	0.2	2.13382	31.5909	45.9482
'TSUM'	88.46	-41.95	10	'strike-slip'	267.574	22.1899	-88.6742	20.9736	-155.722	0.9	0.3	0.5	0.600923	54.4666	38.0278
'TSUM'	-19.74	-0.54	10	'strike-slip'	119.337	26.6929	19.887	12.1396	27.0783	1	0.3	0.4	12.9878	139.022	80.0882
'TSUM'	-26.42	0.93	10	'strike-slip'	117.387	25.4345	17.917	24.2881	37.0527	1.3	0.6	1	2.93545	NaN	83.267
'TSUM'	62.81	4.11	10	'normal'	240.731	24.9067	12.6292	-155.133	34.4626	1.3	0.6	1.2	0.837772	NaN	33.762
'MPG'	3.16	36.85	10	'reverse'	252.204	22.9055	-41.5634	12.5078	15.6486	0.9	0.3	0.3	NaN	47.4753	-30.9912
'MPG'	-111.29	-31.9	10	'strike-slip'	67.6629	21.4202	-44.2253	17.1488	22.0691	1.2	0.3	0.4	0.874879	NaN	-78.2104
'BGCA'	-42.56	10.76	10	'strike-slip'	90.1021	22.7584	-60.6081	19.0804	20.1375	2.2	0.6	0.6	5.69869	22.8296	-88.1192
'BGCA'	-38.59	33.71	10	'strike-slip'	105.13	22.9017	17.1432	19.6526	17.5541	1.75	0.35	0.65	2.60334	19.2502	-76.5607
'BGCA'	80.42	-41.52	10	'strike-slip'	293.236	20.0681	25.647	9.26094	11.8564	2.05	0.25	0.25	1.02017	32.4389	44.7781
'BGCA'	9.7	-53.08	10	'normal'	10.1805	23.1485	-33.6527	11.2763	9.84106	2.25	0.35	0.35	18.4241	78.3534	37.8019
'BGCA'	-34.27	56.79	10	'normal'	119.904	21.6023	44.0448	19.2833	20.9402	0.95	0.25	0.35	1.41533	NaN	-84.7517
'BGCA'	41.76	-39.84	10	'strike-slip'	328.944	24.9778	16.2797	-160.347	21.5758	0.95	0.25	0.35	48.5351	17.7497	10.0737
'BGCA'	-6.88	-50.4	10	'normal'	29.5371	22.9429	69.9886	17.7449	13.4283	1.8	0.4	0.4	0.00628928	41.0955	74.0044
'BGCA'	24.72	-53.39	10	'normal'	352.665	23.1295	42.2044	21.0583	17.154	1.1	0.3	0.4	2.21065	74.3723	24.6265
'DBIC'	67.26	-15.4	10	'normal'	281.539	19.7098	29.9151	14.7827	16.3905	1.25	0.2	0.3	1.5959	77.0798	57.1233
'DBIC'	68.55	-5.26	10	'normal'	278.465	19.8247	3.91987	14.519	20.6765	1.95	0.5	0.55	0.952106	28.2113	38.1341
'DBIC'	41.67	13.31	10	'strike-slip'	266.484	25.7051	4.68095	16.9458	12.2162	1.425	0.275	0.325	NaN	54.2747	35.4124
'DBIC'	-77.97	37.98	1	'reverse'	95.1699	20.1835	-51.5892	14.1638	14.9983	1.55	0.25	0.25	NaN	NaN	76.1145
'CCM'	-28.85	1.01	10	'strike-slip'	311.161	21.1981	-61.5843	20.7223	25.5347	1.25	0.45	0.55	6.55799	75.5644	84.5314
'CCM'	-34.58	35.64	10	'normal'	290.723	26.0013	-88.4602	27.8396	8.36148	2.05	0.95	0.65	0.972319	19.9878	-76.3485
'CCM'	-110.97	-31.41	10	'strike-slip'	16.2422	20.34	60.132	19.1122	31.1671	1.7	0.6	0.8	1.00096	13.9456	-78.3702
'CCM'	-34.33	7.11	10	'strike-slip'	310.255	22.9268	-77.7397	22.9975	8.17567	2.15	0.75	0.65	8.53079	79.5984	87.146
'CCM'	-112.06	-13.34	10	'strike-slip'	19.9818	23.9273	41.7892	18.789	13.3898	1.3	0.3	0.5	1.24452	NaN	-77.0922
'CCM'	-104.37	-4.09	10	'strike-slip'	14.9552	26.1618	-88.0575	17.912	15.2724	1.3	0.3	0.4	0.315189	6.80196	-80.8059
'CCM'	-32.58	57.67	10	'normal'	268.608	26.46	-70.0467	23.5192	-158.268	0.95	0.35	0.85	0.739933	80.048	-83.7972
'CCM'	-31.81	58.47	10	'normal'	268.4	26.3771	-68.4302	15.4532	16.7256	1	0.3	0.3	1.16447	77.49	-83.3154
'CCM'	-33.34	57.45	10	'normal'	268.197	26.5377	-67.5665	17.2015	22.0164	1	0.3	0.4	1.20503	NaN	-84.1824
'CCM'	-33.81	57.05	10	'normal'	268.242	26.5846	-81.3975	12.0147	-167.881	2.25	0.35	0.35	0.905242	72.3767	-84.4709
'CCM'	-111.98	-23.95	10	'strike-slip'	17.9185	21.8255	64.625	21.9941	16.2182	2.15	0.65	0.65	3.00558	9.66092	-77.7063
'CCM'	-100.15	-36.21	10	'strike-slip'	7.26247	19.713	0.722024	11.2889	9.82837	2.7	0.5	0.5	9.27673	NaN	-86.6428
'CCM'	-34.08	7.07	9.4	'strike-slip'	310.21	22.8788	-64.7294	29.0048	25.2968	1.9	0.6	0.7	11.1014	79.6135	87.0347
'CCM'	-104.42	-4.11	35.7	'strike-slip'	15.0035	26.132	-89.8057	22.7735	17.45	1.4	0.4	0.6	0.315189	6.80196	-80.8059

## Sheet: Contents
Nulls
1. Name of station where measurement made
2. Event longitude
3. Event Latitude
4. Event depth
5. Mechanism of earthquake source based on global CMT catalogue [Ekström et al., 2012]. Strike-slip events associated with transform faults.
6. Azimuth of the ray heading away from the source, measured as degrees clockwise from north
7. Inclination of the ray. Zero is vertical, 90° is horizontal.
8. Age of the seafloor at event location from [Müller et al., 2008].
9. Half spreading rate at event location from [Müller et al., 2008].
10. Spreading direction. Based on NUVEL plate motion model [DeMets et al., 1994]. Orientation of relative spreading between two nearest plates.
Splits
1. Name of station where measurement made
2. Event longitude
3. Event Latitude
4. Event depth
5. Mechanism of earthquake source based on global CMT catalogue [Ekström et al., 2012]. Strike-slip events associated with transform faults.
6. Azimuth of the ray heading away from the source, measured as degrees clockwise from north
7. Inclination of the ray. Zero is vertical, 90° is horizontal.
8. PHI. Measured fast direction in degrees from north.
9. Fast direction error estimate (lower amount).
10. Fast direction error estimate (upper amount).
11. DT. Measured delay time in seconds.
12. Delay time error estimate (lower amount).
13. Delay time error estimate (upper amount).
14. Age of the seafloor at event location from [Müller et al., 2008].
15. Half spreading rate at event location from [Müller et al., 2008].
16. Spreading direction. Based on NUVEL plate motion model [DeMets et al., 1994]. Orientation of relative spreading between two nearest plates.
